# Supplementary material for: Differentiation into an Effector Memory Phenotype Potentiates HIV-1 Latency Reversal in CD4+ T Cells
Source: J Virol. 2019 Nov 26;93(24):e00969-19. doi: 10.1128/JVI.00969-19 (PMC6880164; doi:10.1128/JVI.00969-19)
Supplement: Supplemental file 2 [file JVI.00969-19-sd001.xlsx]

## Sheet: Supplementary Table 1
Supplementary Table 1. Cohort of HIV-infected virally suppressed individuals providing peripheral blood samples for this study.
Column1	Column2	Column3	Column4	Column6	Column8	Column9	Column10	Column11
Donor ID	Cohort	M/F	Age	CD4 count	VL	Yrs Infected	Yrs on ART	ART regimen (a)
1029	SCOPE	M	52	724	<40	24.1	3.4	EFV/TDF/FTC
1126	SCOPE	M	65	702	<40	Unknown	Unknown	EFV/TDF/FTC
1399	SCOPE	M	53	932	<40	2.6	2	EFV/TDF/FTC
2006	SCOPE	M	60	518	<40	15.3	13.2	3TC,TDF,ATV,RTV
2013	SCOPE	M	63	1007	<40	26	19.6	ABC/3TC,ATV
2021	SCOPE	M	44	560	<40	14	14.1	ABC/3TC,EFV
2024	SCOPE	M	64	610	<40	19.6	10.6	FTC.TDF,ETV,RGV
2026	SCOPE	M	57	585	<40	24	18.3	TDF,ABC/3TC,RTV,DRV
2027	SCOPE	M	55	514	<40	19	11	EFV/TDF/FTC
2044	SCOPE	M	63	552	<40	25	14.8	ABC/3TC,ATV
2046	SCOPE	M	48	1161	<40	Unknown	Unknown	ECV,EFV/TDF/FTC
2078	SCOPE	M	50	688	<40	25	18.7	AZT/3TC/ABC,ATV
2111	SCOPE	M	54	586	<20	22.7	10.6	ABC/3TC,ATV,RTV
2114	SCOPE	M	70	867	<40	26	21.3	EFV/TDF/FTC
2118	SCOPE	M	46	137	<40	16.7	6.2	EFV/TDF/FTC
2146	SCOPE	M	66	420	<40	23	19.2	3TC, NVP, RTV, DRV, RGV
2150	SCOPE	M	48	225	<40	25	8	3TC,TDF,EFV,RGV
2152	SCOPE	M	61	297	42	8.5	6.5	ABC,FTC/TDF,ATV,RTF
2159	SCOPE	M	51	1308	<40	13.5	4.9	ABC/3TC,NVP
2193	SCOPE	M	58	764	<40	27	17.4	ETV,RTV,DRV,RGV
2196	SCOPE	M	64	279	<40	20.8	6.2	EFV/TDF/FTC
2208	SCOPE	M	60	523	<40	28	18.4	FTC/TDF,ATV,RTV
2212	SCOPE	M	65	179	<40	19.2	8.9	3TC,EFV,RGV
2217	SCOPE	M	62	333	<40	24.8	8.8	AZT/3TC,NVP
2233	SCOPE	M	63	220	<40	20.3	4.4	FTC/TDF,ATV,RTV,RGV
2235	SCOPE	M	49	319	<40	20	4	FTC/TDF,ETV,RTV,DRV,RGV,MVR
2253	SCOPE	M	59	698	<20	10.2	2.3	ABC/3TC,ATV,RTV
2274	SCOPE	M	51	445	<40	11	9.7	FTC/TDF,NVP
2298	SCOPE	M	62	198	<40	17	12.3	FTC/TDF,ATV,RTV
2329	SCOPE	M	69	270	<40	23	10.7	TDF,ABC/3TC,LPV/r
3019	SCOPE	M	62	117	<40	23	10	ABC/3TC,ETV,RTV,DRV,RGV
3022	SCOPE	M	54	262	<40	20	17.6	FTC/TDF,RTV,DRV,RGV
3025	SCOPE	M	54	280	<40	25	15.2	FTC/TDF,RTV,DRV,RGV
3054	SCOPE	M	55	487	<40	22	21.9	FTC,ATV,RGV
3068	SCOPE	M	57	594	<40	23	11	ABC/3TC,ETV,RGV
3077	SCOPE	M	56	231	<40	27	24.9	LPV/r,EFV/TDF/FTC
3147	SCOPE	M	56	1081	<40	20	17.7	ABC,FTC/TDF,RGV
3151	SCOPE	M	60	326	<40	31.8	8.6	FTC/TDF,RTV,DRV,RGV,MVR
3162	SCOPE	M	50	532	<40	25	17.4	ABC/3TC,EFV,RTV,DRV
3171	SCOPE	M	59	212	<40	18	17.8	FTC,TDF,RTV,DRV,RGV
3209	SCOPE	M	57	477	<40	22	13.4	D4T,ABC/3TC,ETV,RTV,DRV,RGV
3215	SCOPE	M	61	645	<40	22	21.6	3TC,ETV,RTV,DRV,RGV
3235	SCOPE	M	50	328	<40	24.2	3.8	TDF,AZT/3TC/ABC,RTV,ENF,EGV
3236	SCOPE	M	48	562	<40	14.7	4.4	ABC/3TC,ATV
3512	SCOPE	M	48	533	<20	22	7.7	ETV,RTV,DRV,RGV
3526	SCOPE	F	48	188	<40	19	5	FTC/TDF,LPV/r,RGV
5003	SCOPE	M	40	342	<40	17.4	4.3	ABC/3TC,ATV,RGV
105	FL	M	60	677	<20	27.68	19.67	ABC, FOS, 3TC, LOP/RTV
121	FL	M	48	268	<20	13.98	5.29	ETV,MVR,RGV
122	FL	M	60	1095	<20	22.91	6.33	EFV,FTC,TDF
123	FL	M	48	876	<20	5	5	SUS, EPZ
124	FL	F	56	522	<20	22.91	7.58	ATV,FTC, LOP/RTV, TDF
125	FL	F	44	460	<20	5.5	4.5	FTC, FOS, RGV, LOP/RTV,TDF
127	FL	F	47	221	<20	22.68	Unknown	DRV, FTC , LOP/RTV, TDF
128	FL	M	46	272	<41	23	4	LEX, NOR, TDA
129	FL	M	46	664	49	14.86	4.11	ATV, DOL, LOP/RTV, TDF
130	FL	M	47	289	26	16.95	3.09	FTC, LOP/RTV, TDF
131	FL	F	38	401	<20	3	1	RTA, EPZ
134	FL	F	38	351	<41	15.37	3.7	ATV,FTC, LOP/RTV, TDF
135	FL	M	32	734	<20	7.39	2.51	FTC, RGV, TDF
136	FL	M	39	267	<20	Unknown	3	ATR
137	FL	M	41	285	<20	Unknown	Unknown	EFV, FTC/TDF
140	FL	M	36	1102	<20	Unknown	Unknown	ATV, FTC, TDF
142	FL	F	46	1030	<20	19.04	4.71	ABC, C0B, DRV, 3TC
143	FL	M	45	313	<20	11.67	Unknown	ABC, ATV, 3TC, LOP/RTV
144	FL	M	56	715	140	28.04	9.8	FTC, NVP, TDF
145	FL	M	46	1897	<20	Unknown	6.17	EFV, FTC, TDF
146	FL	M	32	248	<20	Unknown	3.17	EFV,FTC, TDF
147	FL	M	43	387	<20	Unknown	7	EPZ, RTZ
(a)400 cells/mm3 is lowest recorded CD4 count
(b)Abbreviations: 3TC – lamivudine, ABC –abacavir, ATR –atripla, ATV –atazanvir, COB –cobicistat, DOL –dolutegravir, DRV –darunavir, ECV -, EFV –efavirenz, EGV –elvitegravir, ENF –enfuvirtide, EPZ –epzicom, ETV –etravirine, FOS –fosamprenavir, FTC –emtricitabine, LEX –lexiva, LOP –lopinvir, MVR –maraviroc, NOR –norvir, NVP –nevirapine, RGV –raltegravir, RTV –ritonavir, RTZ –reyatraz, SUS –sustiva…
