# Supplementary material for: Differentiation into an Effector Memory Phenotype Potentiates HIV-1 Latency Reversal in CD4+ T Cells
Source: J Virol. 2019 Nov 26;93(24):e00969-19. doi: 10.1128/JVI.00969-19 (PMC6880164; doi:10.1128/JVI.00969-19)
Supplement: Supplemental file 3 [file JVI.00969-19-sd002.xlsx]

## Sheet: Supplementary Table 2
Supplementary Table 2. Pathways differentially expressed comparing ex vivo TEM to TCM in virally suppressed HIV-1 infected individuals.
NAME	NES	NOM_pval	LEADING_edge
HALLMARK_ALLOGRAFT_REJECTION	1.71	0	CCR5,CD3G,CCL4,CD2,TAPBP,CCR2,WARS,ITGB2,RPL9,GZMA,HLA-DOA,STAT1,IL18RAP,CRTAM,GZMB,IL2,TPD52,LYN,IL15,ZAP70,HIF1A,CD74,GCNT1,HLA-DMA,F2R,RPL39,ABI1,IL4R,CAPG,CXCR3,CCL5,KLRD1,IL7,IFNG,TLR3,IFNGR1,MAP3K7,CSK,PRF1,KRT1
HALLMARK_INTERFERON_GAMMA_RESPONSE	1.55	0	EIF4E3,IRF1,HLA-DRB1,PARP14,TAPBP,OAS2,RSAD2,XAF1,PML,WARS,GZMA,DDX60,ST3GAL5,STAT1,SAMHD1,IFI27,APOL6,PARP12,IFI44L,NUP93,IL15,SLAMF7,RAPGEF6,TNFSF10,NLRC5,HIF1A,ITGB7,ISOC1,CD74,SECTM1,IFIT3,HLA-DMA,GPR18,NFKB1,IL4R,LAP3,CCL5,LATS2,TRIM26,UPP1,OASL,IL7,PSMB9,PSME1,IL2RB,CFH,RTP4,NAMPT,IRF9,SAMD9L,IRF2,LCP2,RNF213,CXCL10,C1S,TRIM21,MX1,ICAM1,UBE2L6,EIF2AK2,ARL4A,MTHFD2,TAP1,GBP4,MX2,NOD1,HLA-DQA…
HALLMARK_E2F_TARGETS	1.4	0.00795	POLD3,TOP2A,RFC3,XPO1,NAP1L1,ASF1B,CDK1,EZH2,DONSON,DDX39A,DCLRE1B,BRMS1L,HELLS,PAN2,DUT,MCM3,XRCC6,GSPT1,PRIM2,LYAR,ATAD2,STAG1,LIG1,PAICS,CENPM,BARD1,NUP153,CHEK2,RAN,CTCF,SLBP,CDKN3,PDS5B,RFC2,NBN,POLD2,LMNB1,TBRG4,PLK4,CKS1B,NUP205,NASP,HMGB2
HALLMARK_COMPLEMENT	1.41	0.0126	PLEK,APOBEC3F,IRF1,ITGAM,APOBEC3G,GZMA,ANXA5,GZMB,GRB2,LYN,VCPIP1,GZMK,BRPF3,PIK3R5,XPNPEP1,GNGT2,RHOG,LIPA,LAP3
HALLMARK_TGF_BETA_SIGNALING	-1.42	0.0348	ACVR1,XIAP,FNTA,LTBP2,HDAC1,NCOR2,NOG
HALLMARK_PEROXISOME	1.35	0.0425	TOP2A,ABCD3,ABCC5,IDH1,PEX11A,ESR2,ERCC3,FDPS,ITGB1BP1,ACAA1,ACSL1,ISOC1,SIAH1,VPS4B,ABCB1,FIS1,ACOT8,STS,ACSL5,DIO1,ERCC1
HALLMARK_INTERFERON_ALPHA_RESPONSE	1.37	0.0429	IRF1,PARP14,RSAD2,WARS,DDX60,IFI27,PARP12,IFI44L,TRIM5,IL15,CD74,IFIT3,IL4R,LAP3,TRIM26,NUB1,OASL,IL7,PSMB9,UBA7,PSME1,RTP4,IRF9,SAMD9L,IRF2,CXCL10,C1S,TRIM21,MX1,UBE2L6,EIF2AK2,MOV10,TAP1,GBP4,TMEM140,PARP9,CASP1,TRAFD1
HALLMARK_MITOTIC_SPINDLE	1.29	0.0506	TOP2A,CDK5RAP2,NDC80,BCR,MYH10,FLNB,CDK1,KIF1B,NUMA1,KIF11,CYTH2,PLEKHG2,PCM1,ARHGAP27,TAOK2,RAPGEF6,ARHGAP5,CDC42BPA,MID1IP1,NET1,CEP192,NUSAP1,ABI1,PCNT,TUBGCP6,CDC42EP2,MAP1S,WASF1,OPHN1,SPTAN1,ARFIP2,CLIP2,APC,KPTN
HALLMARK_COAGULATION	1.35	0.053	PLEK,ITGA2,CAPN2
