# Supplementary material for: Differentiation into an Effector Memory Phenotype Potentiates HIV-1 Latency Reversal in CD4+ T Cells
Source: J Virol. 2019 Nov 26;93(24):e00969-19. doi: 10.1128/JVI.00969-19 (PMC6880164; doi:10.1128/JVI.00969-19)
Supplement: Supplemental file 4 [file JVI.00969-19-sd003.xlsx]

## Sheet: Supplementary Table 3
Supplementary Table 3. Pathways differentially expressed comparing bryostatin or PMA ionomycin stimulated TCM and TTM to their unstimulated controls in virally suppressed HIV-1 infected individuals.
Bryostatin - unstimulated
CM
NAME	NES	P-value	LEADING_edge
HALLMARK_ALLOGRAFT_REJECTION	1.99	0	IL2RA,IRF4,IL2RB,CCR2,NPM1,TAP1,CCND2,CCR5,ST8SIA4,IL10,CCR1,ABCE1,CD3G,AARS,HLA-DOA,NME1,BRCA1,STAT1,BCAT1,CD2,LY86,CSF1,DEGS1,GZMB,ETS1,IKBKB,RPS9,RPL9,ABI1,RPL39,MTIF2,BCL10,IL12RB1,CXCR3,PTPN6,IL9,LIF
HALLMARK_APOPTOSIS	1.91	0	TOP2A,CD38,DNAJA1,NEFH,TAP1,CD69,CCND2,PPT1,EMP1,DNAJC3,CDK2,PMAIP1,SLC20A1,BRCA1,EBP,H1F0,CD2,NEDD9
HALLMARK_INTERFERON_ALPHA_RESPONSE	1.67	0.00331	CXCL10,TAP1,GBP4,LAMP3,RSAD2,IRF2,TRIM21,NMI,DDX60,LAP3,OAS1,CSF1,IFITM1,NUB1,IRF1,BST2,EPSTI1,LGALS3BP,IFIT3,GMPR,USP18,TRIM26,TMEM140,IFI30,MX1,CXCL11,IFITM2,IFI27,PARP14,PLSCR1,TRIM5,GBP2,RTP4
HALLMARK_INTERFERON_GAMMA_RESPONSE	1.74	0	CXCL10,IRF4,CD38,IL2RB,OAS2,TAP1,SAMHD1,CD69,GBP4,RSAD2,NAMPT,ST8SIA4,IRF2,APOL6,TRIM21,PSMB2,NMI,STAT1,PNP,DDX60,MTHFD2,GPR18,LAP3
HALLMARK_IL2_STAT5_SIGNALING	1.88	0	CDC6,CXCL10,IL2RA,IRF4,IL2RB,ADAM19,CCND2,GBP4,IL10,CISH,GALM,EMP1,PLIN2,CDC42SE2,DHRS3,SOCS2,PNP,IL1R2,LRIG1,UMPS,CSF1,TNFRSF9,CCR4,SYT11,PHTF2,CSF2,SWAP70,TIAM1,POU2F1,CDCP1
TTCYNRGAA_V$STAT5B_01	1.46	0.00916	IRF4,DUSP4,CCND2,CISH,IRF2,FAM122C,EIF4E,APBA1,GEN1,CTAGE5,SOCS2,RAB3B,ATP8A2,SARM1,CMTM6,TMOD3,ZNF582,BLZF1,POLK,TNFRSF9,IFT80,RGS3,ABCC5,CSF2,SETD2,GZMB,PRDM1,KBTBD8,NME7,PMCH,ZNF546,POLR2B,PDLIM1,ASPH,PAN2,GK,LRRC29,BCLAF1,LIF,TRIM46,MYO18A,XRCC1,S100A3,UGCG,CREM,PCOLCE,WNT10A,IPO11,IFT43,NRP1,CPSF7,NCALD,NT5C2,NOB1,TAB2,TNIP2,ZNF180,CXCL11,SLC38A5,SLC1A5,ADCK4,BTK,A1BG,RAP2A,MED24,TEAD1
V$STAT5A_01	1.37	0.036	IRF4,CISH,IRF2,EIF4E,APBA1,SOCS2,ATP8A2,SARM1,CMTM6,TMOD3,TNFRSF9,IFT80,ABCC5,YWHAQ,PRDM1,PMCH,IRF1,PDLIM1,FOS,PAN2,GK,LRRC29,BCLAF1,LIF,TRIM46,BATF3,SLC9A1,XRCC1,S100A3,CREM,PCOLCE,IFT43,PRELID2,NRP1,CPSF7,NCALD,NT5C2
V$STAT5A_02	1.46	0.0346	CEP55,CCND2,EMP1,MBNL1,SOCS2,TRAF6,SETD2,KIAA0825,ATP5J,FOS,CYP46A1,IL9,ZFR,SREBF1,CREM,WNT10A,MGRN1,IPO11,PMS2P5,SYNCRIP,LYRM1,ZNF180,KIF24,PTPN21,BTK
V$STAT5A_04	1.4	0.0346	NRAS,PBK,NFYB,MBNL1,BZW1,ANKRD28,DHRS11,BTLA,FAM81A,PHTF1,TSHZ3,SETD2,PRDM1,ETS1,C14orf1,SPRY4,SRSF6,PMCH,HOXB3,DIXDC1,FAM24B,USO1,FRMD5,BCL6B
V$STAT5A_02	1.46	0.0346	CEP55,CCND2,EMP1,MBNL1,SOCS2,TRAF6,SETD2,KIAA0825,ATP5J,FOS,CYP46A1,IL9,ZFR,SREBF1,CREM,WNT10A,MGRN1,IPO11,PMS2P5,SYNCRIP,LYRM1,ZNF180,KIF24,PTPN21,BTK
V$STAT5A_04	1.4	0.0346	NRAS,PBK,NFYB,MBNL1,BZW1,ANKRD28,DHRS11,BTLA,FAM81A,PHTF1,TSHZ3,SETD2,PRDM1,ETS1,C14orf1,SPRY4,SRSF6,PMCH,HOXB3,DIXDC1,FAM24B,USO1,FRMD5,BCL6B
V$STAT5A_01	1.37	0.036	IRF4,CISH,IRF2,EIF4E,APBA1,SOCS2,ATP8A2,SARM1,CMTM6,TMOD3,TNFRSF9,IFT80,ABCC5,YWHAQ,PRDM1,PMCH,IRF1,PDLIM1,FOS,PAN2,GK,LRRC29,BCLAF1,LIF,TRIM46,BATF3,SLC9A1,XRCC1,S100A3,CREM,PCOLCE,IFT43,PRELID2,NRP1,CPSF7,NCALD,NT5C2
HALLMARK_IL6_JAK_STAT3_SIGNALING	1.86	0.00116	CXCL10,IL2RA,CD38,PTPN11,CCR1,STAT1,IL1R2,EBI3,CSF1,ITGA4,CSF2,IRF1,IL12RB1
V$E2F_01	1.49	0.0377	AK2,BRMS1L,HIST1H2AH,MCM3,WEE1,MCM4,FANCC,PCNA,DNMT1,E2F7,RANBP1,CASP2,PTBP2,RFC5,HIST1H2AM,AMD1,MCM2,HIST1H2BK
V$E2F_02	2.17	0	CDC6,POLD3,MCM6,SLC9A7,ATAD5,KIAA0101,SMC3,AK2,ARHGAP11A,PRPS2,SRSF1,CDK1,TMPO,BRMS1L,MCM8,HIST1H2AH,WDR62,ZNF367,CLSPN,MAPK6,IPO7,DNAJC9,GEN1,ATAD2,E2F8,STMN1,FANCG,RRM2,MCM3,MCM4,SNRPD1,EZH2,POLE2,NCL,FANCC,PCNA,FBXO5,DNMT1,GMNN,KIAA0825,FMO4,E2F7,C14orf142,STAG1,MYH10
V$E2F_03	1.99	0	CDC6,CBX5,MCM6,EIF2S1,KIAA0101,SMC3,AK2,SRSF1,BRMS1L,TOP1,UFD1L,ZMYM2,HIST1H2AH,ZNF367,IPO7,NRIP3,DNAJC9,POLA2,ATAD2,DPYSL2,E2F8,STMN1,SEMA5A,FANCG,RPA2,MCM3,MCM4,AGFG2,EZH2,TIAM1,ATP6V1D,FBXO5,DNMT1,GMNN,HIST1H1D,FMO4,PRIM1,E2F7,MELK,STAG1,TEX9,RANBP1,NHLRC2,SLC25A11,GAPDH,PAN2,CTCF,HIST1H2BI,DMC1,SERBP1
V$E2F_Q3	1.99	0	CDC6,CBX5,MCM6,SMC3,ARHGAP11A,SRSF1,CDK1,UFD1L,MCM8,ZMYM2,HIST1H2AH,ZNF367,IPO7,POLA2,GEN1,ATAD2,DPYSL2,E2F8,STMN1,SEMA5A,ABCF2,MCM3,WEE1,RBBP7,MCM4,SYT11,EZH2,POLE2,NCL,PCNA,FBXO5,DNMT1,GMNN,HIST1H1D,FMO4,E2F7,PRRC2C
V$E2F_Q3_01	2.11	0	CDC6,CBX5,MCM6,KIAA0101,SMC3,ARHGAP11A,SRSF1,CDK1,NUP155,BRMS1L,TOP1,UFD1L,MCM8,ZMYM2,HIST1H2AH,WDR62,ZNF367,IPO7,PIK3R4,POLA2,GEN1,ATAD2,E2F8,STMN1,SEMA5A,FANCG,MCM3,WEE1,MCM4,AGFG2,TNPO2,EZH2,YWHAQ,POLE2,NCL,FANCC,PCNA,FBXO5,DNMT1,GMNN,HIST1H1D,FMO4,E2F7,MELK,STAG1,PRRC2C,RANBP1,CASP2,NHLRC2,GAPDH,PAN2,NUMA1,CTCF
V$E2F_Q4	2.22	0	CDC6,POLD3,CBX5,MCM6,ATAD5,KIAA0101,SMC3,AK2,ARHGAP11A,SRSF1,CDK1,TMPO,BRMS1L,UFD1L,MCM8,ZMYM2,HIST1H2AH,WDR62,ZNF367,CLSPN,IPO7,DNAJC9,POLA2,GEN1,ATAD2,E2F8,STMN1,SEMA5A,RRM2,MCM3,WEE1,MCM4,SNRPD1,EZH2,POLE2,NCL,PCNA,FBXO5,DNMT1,GMNN,KIAA0825,FMO4,E2F7,C14orf142,STAG1,PRRC2C,MYH10
V$E2F_Q4_01	2.07	0	CDC6,CBX5,MCM6,KIAA0101,SMC3,ARHGAP11A,SRSF1,BRMS1L,TOP1,UFD1L,ZMYM2,WDR62,ZNF367,IPO7,PIK3R4,POLA2,GEN1,ATAD2,DPYSL2,E2F8,STMN1,SEMA5A,FANCG,ABCF2,MCM3,WEE1,MCM4,AGFG2,SYT11,TNPO2,EZH2,TIAM1,YWHAQ,POLE2,NCL,FANCC,PCNA,FBXO5,DNMT1,GMNN,HIST1H1D,FMO4,PRIM1,E2F7,MELK,STAG1,RANBP1,CASP2,NHLRC2,GAPDH,PAN2,CTCF,HIST1H2BI,SERBP1
V$E2F_Q6	2.25	0	CDC6,POLD3,CBX5,MCM6,ATAD5,KIAA0101,SMC3,AK2,ARHGAP11A,SRSF1,CDK1,TMPO,BRMS1L,UFD1L,MCM8,ZMYM2,HIST1H2AH,WDR62,ZNF367,CLSPN,IPO7,DNAJC9,POLA2,GEN1,ATAD2,E2F8,STMN1,SEMA5A,RRM2,MCM3,WEE1,MCM4,SNRPD1,EZH2,POLE2,NCL,PCNA,FBXO5,DNMT1,GMNN,KIAA0825,FMO4,E2F7,C14orf142,STAG1,PRRC2C,MYH10
V$E2F_Q6_01	1.99	0	CDC6,CBX5,MCM6,KIAA0101,SMC3,DUSP6,ARHGAP11A,SRSF1,BRMS1L,XPO5,UFD1L,ZMYM2,ZNF367,IPO7,ATAD2,DPYSL2,E2F8,STMN1,SEMA5A,MEA1,FANCG,RRM2,MCM3,WEE1,MCM4,AGFG2,TNPO2,EZH2,TIAM1,YWHAQ,POLE2,NCL,PCNA,FBXO5,DNMT1,GMNN,HIST1H1D,FMO4,PRIM1,E2F7,MELK,STAG1,POLH,RANBP1,CASP2,NHLRC2,GAPDH,PAN2,CTCF,HIST1H2BI,SERBP1,ZBTB8OS,AP4M1,RBPJ,BTBD10
E2F_TARGETS	2.72	0	TOP2A,RFC3,POLD3,KIF4A,GINS1,TUBB,HELLS,SPC24,CKS2,NUDT21,SPC25,ASF1B,CBX5,MMS22L,MCM6,EIF2S1,KIF18B,PRIM2,DIAPH3,SMC3,AK2,SRSF1,DCLRE1B,CDK1,TRIP13,TMPO,DSCC1,BRMS1L,SPAG5,RAD51C,NUP205,XPO1,CKS1B,UBE2T,RAD21,IPO7,TCF19,MAD2L1,ESPL1,POLA2,NME1,GINS4,ATAD2,NCAPD2,BRCA1,E2F8,STMN1,NAP1L1,MTHFD2,RPA2,RRM2,MCM3,ASF1A,WEE1,RBBP7,MCM4,BIRC5,EZH2,CSE1L,PCNA,DNMT1,HMGB3,ORC6,MRE11A,PTTG1,MELK,STAG1,AURK…
V$FOXO1_01	-1.32	0.0278	PHF21A,ATF7IP,UBL3,TAZ,KCNN1,C18orf25,DMD,FGF9,ITPR3,BMF,CSNK1G3,PURA,PLAG1,C1QTNF3,DDX17,FAM110A,EZH1,THRA,LMO4,NDRG1,MXRA8,ARID4A,LINC00173,CRTC2,CNNM3,KLHDC2,KLF12,SLITRK5,FOXO1,CCNG2,SPAG9,HCAR2,NR4A2,SESN3,LUC7L3
V$FOXO1_02	-1.61	0	FGF9,CSNK1G3,PURA,PLAG1,C1QTNF3,ZBTB9,CLIP2,CLSTN1,C15orf26,VSIG2,CDKN1A,MAFF,GFI1B,EZH1,NR1D1,THRA,LMO4,NDRG1,TNRC6A,PTMS,LIMK2,ARID4A,SQSTM1,ULK1,KLF9,CNNM3,FRY,EHD1,ABCA6,TSC22D3,AKT2,KLF12,RORA,ST5,HEBP2,FOXO1,PIK3IP1,RSF1,TCF7
PMA/ionomcyin - unstimulated
CM
NAME	NES	P-value	LEADING_edge
HALLMARK_ALLOGRAFT_REJECTION	2.54	0	IL2,IFNG,IRF4,IRF8,IL2RA,NPM1,CSF1,BCAT1,TAP1,TNF,CRTAM,LIF,JAK2,ABCE1,CCND2,GBP2,FASLG,AARS,IL10,BCL10,IL9,SRGN,CCL22,WARS,RPL9,IL18RAP,CXCL9,IL2RB,CD3E,GCNT1,RPL39,MTIF2,CD80,GZMB,RPS9,EIF3J,CD2,STAT1,TLR6
HALLMARK_APOPTOSIS	1.75	0.00142	PMAIP1,CD69,TAP1,TNF,DNAJC3,EMP1,DNAJA1,NEFH,CCND2,FASLG,BCL10,CD38,CCND1,MADD,H1F0,CTH,IRF1,RARA,CLU,AIFM3,CD2,APP,CASP2
HALLMARK_INTERFERON_ALPHA_RESPONSE	1.82	0.00604	CXCL10,CSF1,TAP1,LAMP3,GBP2,TRIM25,GBP4,WARS,RSAD2,PARP14,IRF1,LAP3,IFI30,IFIT3
HALLMARK_INTERFERON_GAMMA_RESPONSE	1.98	0	CXCL10,NAMPT,IRF4,IRF8,CD69,TAP1,JAK2,PSMB2,TRIM25,CD38,LATS2,GBP4,WARS,SOCS3,XCL1,CXCL9,IL2RB,MTHFD2,RSAD2,NUP93,GPR18,PARP14,IRF1,LAP3,IFI30,IFIT3,PLSCR1,STAT1,RAPGEF6,OAS2,ISOC1,IFI27,ARID5B,MARCH1,TNFSF10,NFKB1,IFITM2,NCOA3,NLRC5,FAS,EIF4E3
HALLMARK_IL2_STAT5_SIGNALING	2.48	0	CXCL10,TNFRSF9,IRF4,IRF8,IL2RA,CSF2,CDC6,CSF1,EMP1,LIF,CCND2,AHR,RGS16,IL10,SPRED2,ODC1,PLAGL1,TNFRSF21,CDCP1,LRIG1,GBP4,NCS1,CD48,SPRY4,BATF3,TIAM1,CISH,IL2RB,CDC42SE2,ITGAE,NOP2,FAH,CA2,NRP1,PLSCR1,N6AMT2,RNH1,SOCS2,NT5E
TTCYNRGAA_V$STAT5B_01	2.01	0	TNFRSF9,DUSP4,IRF4,IRF8,CSF2,UGCG,FLT1,EIF4E,SLAMF1,ELMO1,LIF,CCND2,KBTBD8,PMCH,PLAGL1,TRIM25,BLZF1,CMTM6,CISH,TET2,NOB1,BACH2,NME7,SLC30A7,POU4F1,FAM122C,RGS3,AP2S1,RARA,NRP1,CLU,ZNF546,PLSCR1,TAB2,SLC38A5,GZMB,GK,SOCS2,POLK,BCL6,LAMA2,CPSF7,SLC1A5,HACE1,BCLAF1,TENC1,DLL4,IFT80,VASN,IFT43,NUDCD1,ASPH,NFIL3,XRCC1
V$STAT5A_01	1.74	0	TNFRSF9,IRF4,FLT1,EIF4E,LIF,PMCH,PLAGL1,BATF3,CMTM6,CISH,NOB1,POU4F1,IRF1,NDST1,NR4A2,CEBPG,AP2S1,YWHAQ,RARA,NRP1,PLSCR1,SLC38A5,GK,SOCS2,BCL6,LAMA2,CPSF7,HACE1,KLF9,BCLAF1,TENC1,DLL4,IFT80,IFT43,NUDCD1,NFIL3,XRCC1,STC1,ATP11C
V$STAT5A_02	1.45	0.0358	EMP1,ELMO1,CCND2,TRAF6,IL9,KITLG,FOXP1,ZFR,BTRC,RARA,SOCS2,BCL6,KLF9,KIF24,STC1,SYNCRIP,PMS2P5,IPO11
V$STAT5B_01	1.66	0.00142	IRF4,IRF8,SLAMF1,LIF,PMCH,PLAGL1,TRIM25,CMTM6,CISH,NOB1,INPP5F,POU4F1,IRF1,NDST1,NR4A2,CEBPG,RARA,NRP1,CLU,PLSCR1,SLC38A5,GK,SOCS2,BCL6,LAMA2,CPSF7,KLF9,TENC1,DLL4,IFT80,VASN,IFT43,NFIL3,TWIST1,XRCC1,STC1,ATP11C
HALLMARK_IL6_JAK_STAT3_SIGNALING	2.33	0	CXCL10,IL2RA,CSF2,CSF1,PTPN11,TNF,TNFRSF21,CD38,SOCS3,CXCL9,IL1R1,IRF1
HALLMARK_TNFA_SIGNALING_VIA_NFKB	2.41	0	CXCL10,TNFRSF9,NAMPT,DUSP4,CSF2,EGR1,CSF1,CD69,TAP1,TNF,LDLR,LIF,TRIB1,DUSP2,SDC4,B4GALT5,SGK1,G0S2,BCL2A1,SOCS3,MARCKS,CCND1,MSC,YRDC,ID2,PTGER4,IRF1,DUSP5,NR4A2,CD80,PLAUR,TIPARP,TGIF1,ATF3,ETS2,BCL6,KLF9,TNFSF9,GEM,NFKB1
V$NFKAPPAB_01	1.85	0	CXCL10,TNFRSF9,ATP1B1,IL2RA,TNF,CDK6,CPD,CXorf21,SDC4,TNFSF15,NOD2,UBE2D3,CXCL9
V$NFKAPPAB65_01	1.72	0.00139	CXCL10,TNFRSF9,ATP1B1,CD69,WRN,CDK6,MAPK6,SDC4,TNFSF15
V$NFKB_C	1.65	0.00135	CXCL10,IL2,IL2RA,WRN,CDK6,TOP1,DNAJA1,RAB10,LRRFIP2,CXorf21,TNFSF15,CCL22,MSC,C4orf32,ID2
V$NFKB_Q6	1.53	0.00681	CXCL10,ATP1B1,IL2RA,CSF2,WRN,CDK6,TOP1,CXorf21,TNFSF15,CXCL9,NOB1,MSC
V$NFKB_Q6_01	1.49	0.0152	TNFRSF9,ATP1B1,IL2RA,CD69,TOP1,ELMO1,DUSP6,CXorf21,TNFSF15,UBE2D3,MSC,C4orf32,RBPJ,DGKI
PKC_ACTIVATION	1.34	0.053	IL2,IL2RA,IL3,PDGFA,FLT1,MET,IL9,KITLG,GNAI1,PRKCA,GDF9,NRP1,NRP2,GNAI3,MAPK3,CREB1,PRKCQ,NFKB1,HBEGF,PRKCI,GNA14,ITPR1,PIK3CB,NFKB2,PPP1CB,LTBP4,PIK3R4,RND2,GAS6,TGFA,BMP6,GNG8,ARHGEF12,GNA11,TGFBR1,PLCB1,GFER
V$E2F_02	1.49	0.00858	CDC6,OTUD7B,SLC9A7,BRMS1L,POLD3,MAPK6,NCL,AK2,GSPT1,IPO7,PRPS2,PLAGL1,NR6A1,TRMT6,SNRPD1,PCNA,SRSF1,AP4M1,POU4F1,MCM4,EPHB1,RMI2,KBTBD6,MYH10,ATAD2,MSH5,TMEM143,ATAD5,EHBP1,TRIM39,FANCC,STAG1,DLG3,SYNCRIP,HNRNPR,CD3EAP,USP37,ZCWPW1,RIBC1,CDC20B,MCM3,FANCG,ZCCHC8,GMNN,SMC3,NASP
V$E2F_03	1.45	0.0223	NRIP3,CDC6,EIF2S1,TOP1,BRMS1L,SERBP1,AK2,IPO7,PLAGL1,NR6A1,PVRL1,TIAM1,ZMYM2,EIF4G2,SEZ6,SRSF1,AP4M1,NR4A2,MCM4,EPHB1,RMI2,ATP6V1D,ATAD2,CPSF7,TIPIN,CENPB,DLL4,INTS7,BTBD10,USP49,STAG1,CTCF,KLF5,RIBC1,LIG1,MCM3,FANCG,DNAJC11,PUF60,ZCCHC8,GMNN,ZBTB8OS,SMC3,CSRNP1,NASP
V$E2F_Q4_01	1.33	0.0496	CDC6,TOP1,BRMS1L,NCL,ABCF2,SERBP1,IPO7,PVRL1,TIAM1,PCNA,ZMYM2,RBPJ,SRSF1,AP4M1,MCM4,YWHAQ,EPHB1,NRP2,CASP2,ATAD2,TIPIN,ZNF827,INTS7,FANCC,USP49,STAG1,PIK3R4,CTCF,IPO11,KLF5,UCHL1,RIBC1,CDC20B,MCM3,FANCG,TNPO2,DNAJC11,ZCCHC8,GMNN,ZBTB8OS,SMC3,CSRNP1,NASP,DNMT1,KPNB1
V$E2F_Q6	1.37	0.0277	CDC6,OTUD7B,BRMS1L,POLD3,NCL,AK2,GSPT1,IPO7,PVRL1,TRMT6,SNRPD1,PCNA,ZMYM2,SRSF1,INSM1,AP4M1,MCM4,EPHB1,RMI2,NRP2,KBTBD6,MYH10,ATAD2,TMEM143,ATAD5,INTS7,EHBP1,USP49,STAG1,CTCF,HNRNPR,CD3EAP,USP37,PPP1CC,RIBC1,MCM3,DNAJC11,ZCCHC8,GMNN,PRRC2C,SMC3,NASP,DNMT1,KPNB1,SRSF2,ZNF644
V$E2F_Q6_01	1.58	0.0041	CDC6,BRMS1L,DUSP6,NCL,SERBP1,XPO5,IPO7,EIF1AX,TSC22D2,PVRL1,TIAM1,PCNA,ZMYM2,RBPJ,SRSF1,AP4M1,MCM4,YWHAQ,EPHB1,RMI2,NRP2,FANCL,CASP2,ATAD2,CPSF7,TIPIN,DLL4,MEA1,ACIN1,INTS7,BTBD10,USP49,STAG1,CTCF,RND2,KLF5,UCHL1,RIBC1,CDC20B,LIG1,MCM3,FANCG,TNPO2,DNAJC11,PUF60,ZCCHC8,GMNN,ZBTB8OS,SMC3,CSRNP1,NASP,DNMT1,KPNB1,MSI1,PTCHD1
E2F_TARGETS	1.49	0.00952	EIF2S1,RFC3,BRMS1L,CKS2,POLD3,AK2,GSPT1,IPO7,RBBP7,DIAPH3,DCLRE1B,TUBB,NUDT21,NAP1L1,MTHFD2,PCNA,DONSON,SRSF1,TBRG4,TRIP13,TCF19,MCM4,UBE2S,PRIM2,ESPL1,ATAD2,DDX39A,KPNA2,SPAG5,TIPIN,NME1,XPO1,TOP2A,GINS1,CDKN3,STAG1,H2AFX,SYNCRIP,CTCF,ASF1A,HELLS,MMS22L,RFC2,RNASEH2A,LIG1,MCM3,NBN,SMC3,PA2G4,NASP,DNMT1
V$NFAT_Q4_01	1.6	0.00287	IL2,SLA,PAK1IP1,OTUD7B,PLAGL2,TAGAP,MAN1A1,HNRNPC,B4GALT5,USP12,TSHZ3,FOXP1,MITD1,TIAM1,ANKRD28,ZNF675,STOML2,NR4A2,RGS3,ABLIM2
V$NFAT_Q6	1.55	0.00283	IL2,IRF4,PAK1IP1,EMP1,LIF,PVRL1,FOXP1,MARCKS,INPP5F,ARF6,ID2,SRSF1,ANKRD28,IRF1,MTIF2,PRRG4,SAFB,ZBTB32,TMEM88,RBMS3,MARCH1,RASL11A,DLL4,HOXB3,JARID2,CPO
TGGAAA_V$NFAT_Q4_01	1.56	0	CXCL10,IL2,IFNG,ATP1B1,IRF4,SLC7A1,SLA,PAK1IP1,OTUD7B,TNF,POU2AF1,CDK6,EMP1,PGAM1,SLC9A7,KIAA0020,NRAS,PLAGL2,TMEM81,ELMO1,DNAJA1,TAGAP,LIF,HOMER1,FLVCR2,MAN1A1,MAPK6,MTF1,NCL,FASLG,HNRNPC,IL17F,PHEX,ABHD5,SDC4,GLS,B4GALT5,USP12,ATP5G1,GLA,IL9,MAGEH1,SGK1,TRIM25,RGS1,RAB11A,RBBP7,SUPT16H,GPR22,MREG,CHM,FMR1,NR6A1,SFPQ,SND1,WARS,DLC1,ARMCX6,PVRL1,ADAM12,FOXP1,RAD23A,RNF152,DNHD1,AIG1,TIAM1,CMTM6,C…
PMA/ionomcyin - unstimulated
TM
NAME	NES	NOM_pval	LEADING_edge
HALLMARK_ALLOGRAFT_REJECTION	2.12	0	IL2,CCL22,IFNG,CSF1,BCAT1,FASLG,TNF,CXCL13,IRF4,CRTAM,LIF,IL9,IRF8,RPL9,CCL4,SRGN,JAK2,GBP2,IL18RAP,NPM1,SOCS5,PTPN6,GCNT1,DYRK3,CXCL9,TGFB1,STAT1,CD247,ACVR2A,AARS,GZMB,RIPK2,IL2RA,CD40LG
HALLMARK_IL2_STAT5_SIGNALING	1.63	0.00242	CSF1,CSF2,SPRY4,TNFRSF9,RGS16,IRF4,TNFRSF21,NCS1,LIF,IRF8,NFKBIZ,CA2,TIAM1,PLAGL1,AHCY,SPRED2,ODC1,CTSZ,SOCS2,NOP2,RNH1,EMP1,LCLAT1,IL2RA,CKAP4,NRP1,CD48,IKZF2,GPR83,ST3GAL4,BATF3,CXCL10,CD83,IL18R1,FGL2,IFNGR1
TTCYNRGAA_V$STAT5B_01	1.68	0	KBTBD8,FLT1,CSF2,SLAMF1,TNFRSF9,ELMO1,IRF4,DUSP4,RAB3B,MIR17HG,LIF,IRF8,ITPKC,EIF4E,SLC30A7,BACH2,PLAGL1,ETV5,SEC24C,SOCS2,CXCL11,CD247,SLC38A5,HACE1,PPARGC1B,TET2,OGG1,GZMB,STC1,ASXL1,SYMPK,BCL6,BCLAF1,OSM,CD40LG,SBF2
HALLMARK_IL6_JAK_STAT3_SIGNALING	1.76	0	CSF1,TNF,CSF2,CXCL13,IL1R1,TNFRSF21,CXCL11,CXCL9,TGFB1,STAT1,HMOX1,IL2RA,GRB2,CXCL10,TLR2,TYK2,IL18R1,IFNGR1,FAS
HALLMARK_TNFA_SIGNALING_VIA_NFKB	2.15	0	NAMPT,CSF1,B4GALT5,SDC4,NR4A2,TNF,DUSP2,CSF2,TNFRSF9,DUSP4,EGR3,LIF,YRDC,EDN1,CCL4,CD69,KLF9,MARCKS,REL,IL23A,CCND1,STAT5A,CCL20,ATF3,SLC16A6,G0S2,TRIB1,NFKBIA,CXCL11,TANK,BIRC3,ABCA1,LITAF,RIPK2,BCL6,TNC,BTG2,RCAN1,ICOSLG,GEM,TUBB2A,PHLDA2,CXCL10,CD83,TLR2,BCL3,FOSL2,FUT4,PER1,NR4A3,JAG1,BTG1,CD80,CDKN1A,INHBA
V$NFKAPPAB_01	1.51	0.00713	SDC4,ATP1B1,TNF,TNFRSF9,G3BP1,SIN3A,MIR17HG,TRAF4,HIVEP1,IL23A,CXCL11,CXCL9,BIRC3,INO80D,KCNH3,HSD11B2,CDK6,IL2RA,SLAMF8,CYB5A,HOXB9,GPHN,RND1,CLCN1,CXCL10,CD83,BCL3,KCNN3,STON2,BMP2K,UBE2I,CPD,GEN1
V$NFKAPPAB65_01	1.7	0	SDC4,ATP1B1,TNFRSF9,G3BP1,SIN3A,MIR17HG,ITPKC,ARHGEF2,TRAF4,HIVEP1,CD69,REL,SLC16A6,MAPK6,NFKBIA,CXCL11,TATDN1,EIF4A2,BIRC3,WRN,CDK6,PPP1R13B,SLAMF8,ZDHHC8,RND1,CSF1R,CLCN1,UPF2,CXCL10,BCL3,BMP2K,UBE2I,ZEB1,TBC1D17,MMP9
V$NFKB_C	1.81	0	IL2,CCL22,EGR3,G3BP1,SIN3A,MIR17HG,ARHGEF2,IL23A,ANKHD1-EIF4EBP3,FOXD2,NFKBIA,SOCS2,TNIP3,C4orf32,CD247,INO80D,ITGB8,RORC,SNX15,SYMPK,WRN,CDK6,PPP1R13B,IL2RA,SLAMF8,S100A10,CYB5A,HOXB9,GPHN,RND1,TYRO3,CLCN1,DNAJA1,CXCL10,ALKBH6,SCAF4,BCL3
V$NFKB_Q6	1.47	0.0163	ATP1B1,CSF2,G3BP1,SIN3A,MIR17HG,PRRG4,ARHGEF2,RBPJ,ATF5,REL,IL23A,ANKHD1-EIF4EBP3,FOXD2,NFKBIA,CXCL9,TGFB1,TANK,OGG1,WRN,CDK6,PPP1R13B,IL2RA,SLAMF8,ATP1B3,HOXB9,TOMM20,RND1,CLCN1,CXCL10,CD83,DNAJB5,SCAF4,BCL3,STON2
V$NFKB_Q6_01	1.76	0.00118	ATP1B1,TNFRSF9,ELMO1,G3BP1,SIN3A,DGKI,MIR17HG,ARHGEF2,TRAF4,HIVEP1,RBPJ,CD69,IL23A,ANKHD1-EIF4EBP3,NFKBIA,SOCS2,RNF220,REV3L,TNIP3,C4orf32,BIRC3,INO80D,CNTNAP1,ARL5B,HSD11B2,PPP1R13B,IL2RA,SLAMF8,GPHN,RND1,MTMR14,CLCN1,UPF2,BCL3,STON2,BMP2K,UBE2I,GEN1,ANKHD1
GGGNNTTTCC_V$NFKB_Q6_01	1.72	0.00133	IL2,TNFRSF9,G3BP1,RSPRY1,CDC27,HIVEP1,REL,ENTHD1,NFKBIA,BIRC3,CNTNAP1,CPEB4,SLAMF8,CSF1R,NTRK3,GEM,UPF2,BCL3,BMP2K,CNTF
PKC_ACTIVATION	1.5	0.013	IL2,IL3,PDGFA,FLT1,IL9,GNAI1,ARHGEF2,REL,PLCG1,PRKCE,RAP1B,TGFB1,GNG12,TGFA,RAF1,IL2RA,KIT,NRP1,ELK1,GNG8,NTRK3,RPS6KA1,TIMP4,PIK3C2A,BMP8A,HDGF,PPP1R12B,ITPR1,RND2
HALLMARK_E2F_TARGETS	-1.82	0	PLK4,RAD51AP1,WDR90,POLD1,ILF3,PCNA,KIF22,HELLS,RPA1,PRIM2,BRCA2,TP53,XPO1,ORC2,SSRP1,RAD21,MRE11A,TIMELESS,SMC4,PTTG1,HMMR,ORC6,ESPL1,POLD2,CDKN1B,DEPDC1,BIRC5,NUP153,DSCC1,TCF19,CDC25B,BARD1,H2AFZ,CCNB2,CHEK1,TACC3,PSMC3IP,SPAG5,NCAPD2,LUC7L3,NBN,GINS1,RRM2,POLD3,DEK,MELK,MMS22L,POLA2,MCM6,NUP107,RBBP7,TMPO,HMGB2,CDCA3,BRCA1,SPC24,TRIP13,ASF1B,MAD2L1,SPC25,KIF18B,TOP2A,KIF4A
V$NFAT_Q4_01	1.51	0.00819	IL2,B4GALT5,NR4A2,SLA,PLAGL2,USP12,OTUD7B,TOB2,PPP4R4,PRRG4,TIAM1,CCDC64,POFUT1,PPM1D,SLC16A6,RNF220,TAGAP,ANKRD28,STC1
V$NFAT_Q6	1.63	0.00119	IL2,IRF4,CD84,LIF,ANKRD17,EDN1,PRRG4,PCBP2,NAPG,MBOAT7,MARCKS,ETV5,ZNF644,TGFB1,ANKRD28,CD274,EMP1,ARL5B,CPEB4,DDR2,SAFB,CPO,IKZF2,CNOT1,MAST2,TIGD2,ZMYND8,NKRF,DTX3,WISP1
TGGAAA_V$NFAT_Q4_01	1.41	0	IL2,IFNG,POU2AF1,B4GALT5,SDC4,ATP1B1,NR4A2,FASLG,TNF,PHEX,IL17F,ELMO1,IRF4,SLA,PLAGL2,RASGRF2,USP12,HSD17B12,LPL,NR6A1,OTUD7B,PPM1B,TOB2,PDXDC2P,FAM120C,GDAP1,RSPRY1,ARRDC4,ERRFI1,BZW2,PPP4R4,UBE2B,MIR17HG,STARD4,LIF,IL9,DKK2,NSUN4,KIAA0020,ARMCX4,ATP1B4,ZNF827,PCBP2,TIAM1,RNF152,NAPG,RAB8B,SLC30A7,CCL4,PCSK5,ARHGEF2,MBOAT7,HCAR1,SPRY1,CCDC64,DIDO1,FMR1,HIVEP1,CHM,COPS3,POFUT1,YARS,ETV5,SLC7A1,HD…
