# Supplementary material for: Differentiation into an Effector Memory Phenotype Potentiates HIV-1 Latency Reversal in CD4+ T Cells
Source: J Virol. 2019 Nov 26;93(24):e00969-19. doi: 10.1128/JVI.00969-19 (PMC6880164; doi:10.1128/JVI.00969-19)
Supplement: Supplemental file 5 [file JVI.00969-19-sd004.xlsx]

## Sheet: Supplementary Table 4
Supplementary Table 4. Pathways differentially expressed comparing bryostatin or PMA ionomycin stimulated TEM to their unstimulated controls in virally suppressed HIV-1 infected individuals
Bryostatin - unstimulated
EM
NAME	NES	P-value	LEADING_edge
HALLMARK_ALLOGRAFT_REJECTION	2.07	0	IL2RA,IL9,IL10,CCND2,BCAT1,NPM1,IL2RB,CSF1,IRF4,LIF,TNF,AARS,TAP1,CCR1,GPR65,SOCS1,ABCE1,TLR2,BRCA1,CD80,GCNT1,RPS9,NME1,IL1B,MTIF2,IL13,PTPN6,MRPL3,IFNG,RPL3L
HALLMARK_APOPTOSIS	1.72	0.00536	DNAJA1,CCND2,TOP2A,CD69,NEFH,PMAIP1,TNF,CDK2,TAP1,IL1A,CD38,EMP1,BCAP31
HALLMARK_IL2_STAT5_SIGNALING	2.44	0	CDC6,IL2RA,IL10,UCK2,CCND2,IL2RB,CSF1,IRF4,LIF,CXCL10,MAP3K8,RGS16,SOCS2,TNFRSF9,NCS1,MAP6,CSF2,GPR65,EMP1,SOCS1,MUC1,AHR,LRRC8C,HIPK2,CKAP4,CCR4,ENPP1,NFIL3,SERPINB6,PNP,ADAM19,IKZF2,SPRED2,IL13,SLC39A8,GUCY1B3,GLIPR2,BCL2L1,BCL2,TIAM1,FAH
V$STAT5A_02	1.73	0.00678	IL9,CCND2,CEP55,FOS,SOCS2,EMP1,SYNCRIP,ACOX3,ATP5J,ATF4,CREM,WNT10A,BCL2L1,SREBF1,ZNF180,TCEANC2
HALLMARK_IL6_JAK_STAT3_SIGNALING	2.5	0	IL2RA,STAM2,EBI3,IL17RB,CSF1,TNF,CXCL10,MAP3K8,CCR1,SOCS3,CD38,CSF2,SOCS1,PTPN11,PIK3R5
HALLMARK_TNFA_SIGNALING_VIA_NFKB	1.61	0.0036	CD69,EGR1,DUSP5,CSF1,PTGS2,LIF,TNF,CXCL10,MAP3K8,TAP1,IL1A,FOS,DUSP4,PDLIM5,TNFRSF9,SOCS3,SLC16A6,SDC4,CSF2,NAMPT,PLAUR,CCRL2,TLR2,NFIL3,G0S2,HBEGF
V$NFKB_C	1.4	0.0301	IL2RA,DNAJA1,PTGS2,CXCL10,CXorf21,MAP3K8,IL1A,CDK6,FOS,SOCS2,MIR17HG,LRRFIP2,TOP1,SLAMF8,RND1,IER5,TNIP3,BCKDK,ECT2,EFNA3,JAK3,IL13,S100A10,WNT10A,BCL2L1,ENO3,RHOA,SH2B3,S1PR2
V$E2F_02	2.27	0	CDC6,MCM6,ZNF367,KIAA0101,SRSF1,CD3EAP,MAPK6,STMN1,IPO7,ATAD5,DNAJC9,WDR62,NR6A1,ASXL2,AK2,SLC9A7,PRPS2,FANCD2,PCNA,POLD3,POLE2,MCM2,ARHGAP11A,HIST1H2AH,TMPO,SMC3,FANCC,PRKDC,BRMS1L,ACO2,GEN1,SYNCRIP,FANCG,DCTPP1,MCM4,CLSPN,RRM2
V$E2F_03	2.14	0	CDC6,MCM6,ZNF367,KIAA0101,SRSF1,STMN1,IPO7,DNAJC9,NR6A1,PDS5A,ASXL2,AK2,FAM120C,CBX5,EIF2S1,SMC2,C19orf68,TIPIN,NUTF2,TOP1,MCM2,HIST1H2AH,CENPB,SMC3,MAT2A,PRKDC,BRMS1L,RNF121,PRIM1,FANCG,DCTPP1,MCM4,SUV39H1,KNTC1,RANBP1,SERBP1,TIAM1,GMNN,LGALS1,TEX9,PKMYT1,DMC1,CPSF7,POLA1,AGFG2,NHLRC2,E2F7,DNMT1,MELK,INTS7,HIST1H2BI,E2F8,PIM1,PLK4
V$E2F_Q3	1.99	0	CDC6,MCM6,ZNF367,DOLK,SRSF1,STMN1,IPO7,KPNB1,PDS5A,FAM120C,CBX5,ABCF2,PCNA,C19orf68,TIPIN,POLE2,MCM2,ARHGAP11A,HIST1H2AH,SMC3,MAT2A,PRKDC,USP1,GEN1,IMPDH2,DCTPP1
V$E2F_Q3_01	2.08	0	CDC6,MCM6,ZNF367,DOLK,KIAA0101,SRSF1,STMN1,IPO7,KPNB1,WDR62,ASXL2,NUP155,CBX5,SMC2,PCNA,TIPIN,TOP1,POLE2,MCM2,ARHGAP11A,HIST1H2AH,SMC3,FANCC,PRKDC,USP1,BRMS1L,GEN1,FANCG,DCTPP1,TNPO2
V$E2F_Q4	2.05	0	CDC6,MCM6,ZNF367,KIAA0101,SRSF1,CD3EAP,STMN1,IPO7,KPNB1,ATAD5,DNAJC9,CDT1,WDR62,ASXL2,AK2,FANCD2,CBX5,PCNA,POLD3,POLE2,MCM2,ARHGAP11A,HIST1H2AH,TMPO,SMC3,PRKDC,BRMS1L,ACO2,GEN1,DCTPP1,MCM4,CLSPN
V$E2F_Q4_01	2.23	0	CDC6,MCM6,ZNF367,DOLK,KIAA0101,SRSF1,STMN1,IPO7,KPNB1,WDR62,ASXL2,FAM120C,CBX5,ABCF2,SMC2,PCNA,TIPIN,NUTF2,TOP1,POLE2,MCM2,ARHGAP11A,SMC3,FANCC,MAT2A,PRKDC,BRMS1L,GEN1,RNF121,PRIM1,FANCG,IMPDH2,DCTPP1,TNPO2,MCM4
V$E2F_Q6	2.12	0	CDC6,MCM6,ZNF367,KIAA0101,SRSF1,CD3EAP,STMN1,IPO7,KPNB1,ATAD5,DNAJC9,CDT1,WDR62,ASXL2,AK2,FANCD2,CBX5,PCNA,POLD3,POLE2,MCM2,ARHGAP11A,HIST1H2AH,TMPO,SMC3,PRKDC,BRMS1L,ACO2,GEN1,DCTPP1,MCM4,CLSPN
V$E2F_Q6_01	2.28	0	CDC6,MCM6,ZNF367,DOLK,KIAA0101,DUSP6,SRSF1,STMN1,IPO7,KPNB1,MEA1,FAM120C,CBX5,SMC2,PCNA,C19orf68,TIPIN,DLEU1,NUTF2,POLE2,MCM2,ARHGAP11A,SMC3,MAT2A,PRKDC,BRMS1L,KLHL35,PRIM1,FANCG,DCTPP1,TNPO2,MCM4,RRM2,SFMBT1,XPO5,FANCL,SUV39H1,RANBP1,SERBP1,TIAM1,GMNN,MSI1,PKMYT1,CPSF7,POLA1,AGFG2,EIF1AX,NHLRC2,E2F7,BCOR,DNMT1,MELK,INTS7,HIST1H2BI
HALLMARK_E2F_TARGETS	3.03	0	KIF4A,GINS1,SPC24,CKS2,TUBB,HELLS,SPC25,TRIP13,TOP2A,MCM6,DSCC1,KIF18B,SRSF1,RFC3,STMN1,NUDT21,IPO7,DIAPH3,RAD51C,ASF1B,AK2,PA2G4,RAD21,CBX5,EIF2S1,TCF19,BRCA2,MMS22L,PCNA,SPAG5,POLD3,TIPIN,ESPL1,UBE2T,TBRG4,TACC3,MCM2,TMPO,SMC3,NAP1L1,BRCA1,PRKDC,PRIM2,CDCA3,USP1,BRMS1L,NCAPD2,MTHFD2,AURKB,SYNCRIP,DCTPP1,MCM4,MAD2L1,RRM2,NME1,CDK4,HMGB3,DEPDC1,RBBP7,RAD51AP1,POP7,BUB1B,SUV39H1,RANBP1,UBE2S,DUT,M…
V$FOXO1_01	-1.35	0.0296	RUNX1,CSAD,SCML1,CXXC5,HBP1,WIPI2,SCUBE3,LINC00173,SSBP3,BMF,SREK1,ATXN7L1,AP4M1,GPR63,PLCB2,FGF9,KDM6A,PLAG1,SIAH3,ZBTB16,CNNM3,EZH1,PPP1CB,TBC1D17,LASP1,SLC25A28,LUC7L3,ATF7IP,USP3,KLF12,KLHDC2,SESN3,PDCD4,ZEB2
PMA/ionomcyin - unstimulated
EM
NAME	NES	P-value	LEADING_edge
HALLMARK_ALLOGRAFT_REJECTION	2.67	0	IFNG,IL2,CCL22,TNF,IL9,CRTAM,IL2RA,CCND2,CSF1,LIF,TAP1,FASLG,SRGN,IRF8,IRF4,NPM1,ABCE1,BCAT1,AARS,CXCL13,DYRK3,IL10,ST8SIA4,EIF3J
HALLMARK_APOPTOSIS	2.12	0	TNF,CD69,CCND2,DNAJA1,PMAIP1,TAP1,FASLG,EMP1,IL1A,DNAJC3,NEFH,CCND1
HALLMARK_INTERFERON_GAMMA_RESPONSE	1.89	0	XCL1,CXCL10,NAMPT,CD69,TAP1,IRF8,IRF4,PSMB2,PTGS2,ST8SIA4,MTHFD2,PELI1,GBP4,RIPK2,TRIM25,SOCS1,NFKB1,PNP,SOCS3,PLA2G4A,LATS2,ISOC1,JAK2,CFB,PSME2,ARID5B
HALLMARK_IL2_STAT5_SIGNALING	2.6	0	TNFRSF9,CSF2,CXCL10,RGS16,UCK2,IL2RA,CCND2,CSF1,LIF,IRF8,CDC6,IRF4,EMP1,NCS1,MAP3K8,LRRC8C,SPRY4,NFIL3,IL10,CD48,TIAM1,ODC1,GUCY1B3,SPRED2,CA2,SLC1A5,GBP4,CD83,SOCS1,N6AMT2,PNP,CKAP4,NRP1,TNFRSF21
V$STAT5A_01	1.7	0.00832	TNFRSF9,NR4A2,LIF,IRF4,FLT1,CXCR5,EIF4E,NFIL3,ING2,PMCH,PRDM1,KLF9,ETV5,CORT,ATXN7L2,NRP1,KCNN3,IFT43,SLC38A5,CPSF7,CACNA1D,PCOLCE,BATF3,ICAM1,MAP2K3,CEP41,VTN,SOCS2,BATF
V$STAT5A_02	1.62	0.0192	IL9,CCND2,EMP1,ELMO1,OXA1L,KLF9
V$STAT5B_01	1.58	0.0144	NR4A2,LIF,IRF8,IRF4,SLAMF1,CXCR5,NFIL3,PMCH,PRDM1,KLF9,TRIM25,PI4K2A,ETV5,CORT,NRP1,TWIST1,KCNN3,IFT43,SLC38A5,POLDIP3,CPSF7,PCOLCE,POLR2M,ICAM1,MAP2K3,CEP41,VTN,SOCS2,BATF,GMPPB,DOCK4
TTCYNRGAA_V$STAT5B_01	2.01	0	CSF2,CXCL10,TNF,IL2RA,CSF1,STAM2,EBI3,CXCL13,MAP3K8,IL1R1,PTPN11,SOCS1,SOCS3	2763	TNFRSF9,DUSP4,IRF4,IRF8,CSF2,UGCG,FLT1,EIF4E,SLAMF1,ELMO1,LIF,CCND2,KBTBD8,PMCH,PLAGL1,TRIM25,BLZF1,CMTM6,CISH,TET2,NOB1,BACH2,NME7,SLC30A7,POU4F1,FAM122C,RGS3,AP2S1,RARA,NRP1,CLU,ZNF546,PLSCR1,TAB2,SLC38A5,GZMB,GK,SOCS2,POLK,BCL6,LAMA2,CPSF7,SLC1A5,HACE1,BCLAF1,TENC1,DLL4,IFT80,VASN,IFT43,NUDCD1,ASPH,NFIL3,XRCC1
HALLMARK_IL6_JAK_STAT3_SIGNALING	2.6	0	TNFRSF9,CSF2,CXCL10,SDC4,TNF,NAMPT,NR4A2,CD69,CSF1,DUSP4,LIF,TAP1,DUSP2,IL1A,CCND1,G0S2,TNFSF9,PLEK,BIRC3,MAP3K8,PTGS2,NFIL3,DUSP5,B4GALT5,SLC16A6,GFPT2,SGK1,KLF9,YRDC,EGR1,GPR183,MARCKS,RIPK2,NFAT5,CD83,CFLAR,NFKB1,SOCS3,TRIB1,CLCF1,HBEGF,DENND5A,IER5,TNFAIP8
HALLMARK_TNFA_SIGNALING_VIA_NFKB	2.92	0	TNFRSF9,CXCL10,SDC4,TNF,IL2RA,CDK6,IL1A,G3BP1,ATP1B1,CXCR5,EBI3,BIRC3,MAP3K8,ACTN1,GEN1,MAML2,SESN2,NFAT5,CD83,HOXB9,TNFSF15,CPD,KCNN3,IER5,AZIN1,SLAMF8,HSD11B2,MMP9,MSN,UBE2I,CXorf21,FLRT1,GRK5,ZNF232,ABHD8
GGGNNTTTCC_V$NFKB_Q6_01	2.19	0	TNFRSF9,CXCL10,SDC4,CD69,CDK6,MAPK6,G3BP1,ATP1B1,CXCR5,BIRC3,MAP3K8
V$NFKAPPAB_01	2.38	0	IL2,CXCL10,CCL22,IL2RA,CDK6,DNAJA1,TOP1,IL1A,G3BP1,CXCR5,MAP3K8,PTGS2,C4orf32,MAML2,SESN2,RAB10,MNT,NFAT5,HOXB9,TMEM88,TNFSF15,IER5
V$NFKAPPAB65_01	2.12	0	CSF2,CXCL10,IL2RA,CDK6,TOP1,G3BP1,ATP1B1,CXCR5,MAP3K8,PTGS2,PRRG4,NSD1,ACTN1,MAML2,MNT,TOMM20,NFAT5,CD83,HOXB9,RGS3,RBPJ,DNAJB5,TNFSF15,STIP1,IER5,SLAMF8,RYBP,REL,UBE2I,PTHLH,CXorf21,GRK5,ZNF232,CXCL9,ICAM1,RAI1,IL23A,CCDC102A,FGF1
V$NFKB_C	2.13	0	TNFRSF9,CD69,IL2RA,TOP1,G3BP1,DUSP6,DGKI,ATP1B1,CXCR5,EBI3,BIRC3,ELMO1,C4orf32,ACTN1,GEN1,MAML2,NFAT5,RBPJ,TMEM88,TNFSF15,IER5,SLAMF8,HSD11B2,MMP9,UBE2I,PTHLH,CXorf21,GRK5,IL6ST,ICAM1,TNIP3,IL23A,SOCS2,BATF,FGF1,IL13,PCBP4,UPF2,SNAP25
V$NFKB_Q6	2.03	0	IL2,IL3,IL9,MET,IL2RA,PDGFA,FLT1,ARHGEF12,GNA12,NFKB1,NRP1,HBEGF,GNRH1,REL,TGFBR1,GNG8,PRKCA,GNAI3,ITPR1
V$NFKB_Q6_01	2.02	0	IL2,NR4A2,POFUT1,PAK1IP1,SLA,PLAGL2,MAN1A1,PRRG4,NFIL3,B4GALT5,SLC16A6,TIAM1,OTUD7B,PRDM1,NDP,MIR22HG,TAGAP,NFAT5,RGS3,TSHZ3,PPP4R4,ADRBK1,STIP1,TNFAIP1,IL4,DHRS3,SH3RF1,MAST2,HNRNPC
PKC_ACTIVATION	1.88	0	IL2,LIF,IRF4,PAK1IP1,EMP1,CXCR5,CCDC6,PRRG4,SRSF1,CNOT1,MARCKS,ETV5,TMEM88,ADRBK1,TNFAIP1,DDR2,SP3,IL4,ZBTB32,SH3RF1,GADD45G
V$E2F1_Q3	1.38	0.0288	CDC6,ABCE1,CD3EAP,ABCF2,DOLK,SLC25A3,AK2,ATP1B4,SNRPD1,ASXL2,SRSF1,OTUD7B,IPO7,GEN1,KBTBD7,ZNF827,CORT,CDC20B,SP3
V$E2F1_Q6_01	1.46	0.016	TNF,CD3EAP,DOLK,DLEU1,AK2,INSM1,ASXL2,SRSF1,OTUD7B,IPO7,GEN1,ATP5G2,CDC5L,KBTBD7,RELT,ACO2,INTS7,SMC1A,SLC9A7,MTSS1,RPL18,ZNF367,CCDC150,POLE2,CPSF7,ENPP1,BRMS1L,MCM4,HIRA,NCL
V$E2F1DP1_01	1.4	0.0403	CDC6,CD3EAP,NR6A1,MAPK6,AK2,SNRPD1,ASXL2,SRSF1,OTUD7B,IPO7,GEN1,CDC5L,KBTBD7,CORT,CDC20B,ACO2,SMC1A,SP3,SLC9A7,ZNF367,POLE2,E2F7,BRMS1L,MCM4,HIRA,NCL,AP1S1,CLSPN,HIST1H4A,PRPS2,TYRO3,SUV39H1,WDR62,DCTPP1,RQCD1,FHOD1,PLAGL1,FANCG,ATF5
V$E2F1DP2_01	1.37	0.0387	CDC6,CD3EAP,NR6A1,MAPK6,AK2,SNRPD1,ASXL2,SRSF1,OTUD7B,IPO7,GEN1,CDC5L,KBTBD7,CORT,CDC20B,ACO2,SMC1A,SP3,SLC9A7,ZNF367,POLE2,E2F7,BRMS1L,MCM4,HIRA,NCL,AP1S1,CLSPN,HIST1H4A,PRPS2,TYRO3,SUV39H1,WDR62,DCTPP1,RQCD1,FHOD1,PLAGL1,FANCG,ATF5
V$E2F4DP2_01	1.39	0.0412	CDC6,CD3EAP,NR6A1,MAPK6,AK2,SNRPD1,ASXL2,SRSF1,OTUD7B,IPO7,GEN1,CDC5L,KBTBD7,CORT,CDC20B,ACO2,SMC1A,SP3,SLC9A7,ZNF367,POLE2,E2F7,BRMS1L,MCM4,HIRA,NCL,AP1S1,CLSPN,HIST1H4A,PRPS2,TYRO3,SUV39H1,WDR62,DCTPP1,RQCD1,FHOD1,PLAGL1,FANCG,ATF5
V$NFAT_Q4_01	1.7	0.00165	IFNG,IL2,CXCL10,SDC4,TNF,IL9,IL17F,NR4A2,POU2AF1,IL5,CDK6,DNAJA1,LIF,PGAM1,FASLG,POFUT1,KIAA0020,IRF4,STARD4,PAK1IP1,EMP1,NR6A1,SLA,MAPK6,PLAGL2,GRWD1,ATP1B1,CXCR5,HOMER1,IL23R,HECTD2,CCDC6,ATP1B4,MAP3K8,ELMO1,SPRED1,FNDC9,C4orf32,SFMBT1,SLC7A1,GLS,MAN1A1,PHEX,SFPQ,NFIL3,RASGRF2,HIAT1,BZW2,B4GALT5,SLC16A6,KCNJ14,ST8SIA4,MIR137HG,TIAM1,OTUD7B,SGK1,EIF3J,ATP6V1A,NRAS,PRDM1,RAB8B,EXTL2,LSM12,SPRY1,H…
V$NFAT_Q6	1.73	0.00495	TNFRSF9,IL2,CCND2,G3BP1,CXCR5,BIRC3,ENTHD1,MAML2,NFAT5,TNFSF15,IER5,SLAMF8,RYBP
TGGAAA_V$NFAT_Q4_01	1.84	0	IFNG,IL2,CXCL10,SDC4,TNF,IL9,IL17F,NR4A2,POU2AF1,IL5,CDK6,DNAJA1,LIF,PGAM1,FASLG,POFUT1,KIAA0020,IRF4,STARD4,PAK1IP1,EMP1,NR6A1,SLA,MAPK6,PLAGL2,GRWD1,ATP1B1,CXCR5,HOMER1,IL23R,HECTD2,CCDC6,ATP1B4,MAP3K8,ELMO1,SPRED1,FNDC9,C4orf32,SFMBT1,SLC7A1,GLS,MAN1A1,PHEX,SFPQ,NFIL3,RASGRF2,HIAT1,BZW2,B4GALT5,SLC16A6,KCNJ14,ST8SIA4,MIR137HG,TIAM1,OTUD7B,SGK1,EIF3J,ATP6V1A,NRAS,PRDM1,RAB8B,EXTL2,LSM12,SPRY1,H…
