# Supplementary material for: Differentiation into an Effector Memory Phenotype Potentiates HIV-1 Latency Reversal in CD4+ T Cells
Source: J Virol. 2019 Nov 26;93(24):e00969-19. doi: 10.1128/JVI.00969-19 (PMC6880164; doi:10.1128/JVI.00969-19)
Supplement: Supplemental file 6 [file JVI.00969-19-sd005.xlsx]

## Sheet: Supplementary Table 5
Supplementary Table 5. Leading edge genes of the HDAC and chromatin modeling genesets correlated to the induction of HIV msRNA measured by TILDA and to the levels of integrated HIV DNA on sorted CD4+ TCM and TEM subsets from the FLORIDA cohort.
TILDA
NAME	NES	P-value	LEADING_edge
PID_HDAC_CLASSII_PATHWAY	1.77	0	RANGAP1,HDAC4,NR3C1,RFXANK,SRF,YWHAB,XPO1,NCOR2,GNB1,ADRBK1,HDAC3
DAY8_DNMT3A_GENE_TARGETS - PMID: 29236683	1.17	0	FAM46C,GPR132,ERN1,GRAMD1B,LONRF1,HNRNPUL1,RBM38,KPNA2,DUSP5,EZR,VPS37B,ACTR6,ZDHHC11,MAP3K8,RRAS2,SIRT7,MIER3,GPR65,PRKCQ,KANSL2,CCR4,DNAJC3,GPATCH2,MVB12B,MIR29A,CRK,TNFRSF1A,CCDC81,PIP5K1C,USP7,ZMIZ1,RUNX3,ARHGDIA,SMAD3,GDF15,HIC1,DAP,CDK17,FOXN3,SSBP4,MEX3C,RBM6,LGALS1,ADPRH,SURF2,OSBPL7,FNBP1,NOL3,APBA3,LENG1,PCYT2,MBNL2,VGLL4,COPG1,NFE2L2,SGSM1,DDIT4,RUNX1,B4GALT6,RTKN,DNAJB11,CACNB3,BRAT1,…
PID_HDAC_CLASSI_PATHWAY - PMID: 29236683	1.41	0.0223	RANGAP1,HDAC4,SIRT1,SIRT7,TNFRSF1A,GATAD2A,HDAC8,RBBP4,XPO1,NCOR2,YY1,FKBP3,RELA,HDAC3,HDAC9,PRMT5,HDAC1,CHD4,PPARG,SAP18,UBE2I
CHROMATIN	1.16	0.027	CREM,RANGAP1,ELF3,GATA3,ARID5A,LMO4,HDAC4,CBX4,SIRT1,KPNA1,CBX6,BRPF1,SMARCAL1,GMEB2,FOXD3,VEZF1,CLOCK,SMAD3,HLF,ILF2,CHAF1B,SMARCD1,UBE2N,ELP3,TGIF1,GATAD2A,HDAC8,HSF2,SMARCE1,MED20,RBBP4,RUNX1,MKL2,ILF3,SET,CHAF1A,YY1,IRF1,TLK1,MED4,ELK1,KAT2A,MED23,POLR1E,AHR,TRIM28,HDAC3,PHF12,ZNF396,RNF4,SQSTM1,KAT5,KLF11,ZHX1,ZNF324,MXD4,MTF1,PSEN2,MEN1,FST,PTTG1,NPM2
INTEGRATED HIV DNA
NAME	NES	NOM_pval	LEADING_edge
CHROMATIN	1.4	0	CREM,GATA3,ELK1,HLF,PPARG,LMO4,HDAC4,ZNF35,VEZF1,FOXD3,TRIM28,ELF3,RBBP4,RNF4,GMEB2,UBE2N,PSEN2,RUVBL1,SET,SMAD3,EPAS1,EZH2,ARID5A,HDAC1,ZNF396,SYCP3,RANGAP1,MED20,RUNX1,KPNA1,NFYC,POLR1E,SMARCC1,MKL2,ENO1,BRPF1,PARP1,KDM5B,CLOCK,MXD4,MED4,SIRT1,SMARCE1,YY1,GATA6,ING2,CBX4,HDAC8,MTF1,SAP18,TLK2,PCBD2,CBX6,RPS6KA4,POLR2E,RBM14,MEN1,CITED1
DAY8_DNMT3A_GENE_TARGETS - PMID: 29236683	1.24	0	FAM46C,DNAJC3,ZMIZ1,ZDHHC11,LRP10,DAP,ZFP36L2,RBM38,RUNX2,GPR132,TRADD,DUSP5,ZCCHC2,DDIT4,NOL3,PFKL,PCYT2,CRK,CCR4,PPP2R5A,TMEM65,HNRNPUL1,SMAD3,KPNA2,LGALS1,OSM,FOXO1,SELPLG,TNFRSF1B,ERN1,MEX3C,IMPAD1,BTBD2,HERPUD2,MTX1,ADPRH,GPR65,MAATS1,SYCP3,ZFR,CLEC16A,OSBPL7,SEMA4B,AGO2,ARHGDIA,PLXND1,TNFRSF1A,RBM6,RUNX1,GRAMD1B,MVB12B,PRM3,ACADS,PRMT5,IKZF1,TLE3,FAM32A,PIP5K1C,ACTB,CDKAL1,DDX49,CERS5,DEF6,…
DNMT3A_EXHAUSTION_GENE_TARGETS - PMID: 29236683	1.23	0	TTLL10,FAM46C,SLC25A29,CAPG,GRB7,MIR345,GHRH,GNA15,ANTXR2,SEL1L3,LIF,PIM3,ZMIZ1,DACT3,TCEB3,RGS16,LRP10,DAP,ZFP36L2,PLEC,CD5,RBM38,RHOBTB3,RUNX2,ULK4,GPR132,GADD45G,CHST11,RMI2,ATP2B1,PPP1R16B,DUSP5,ACAP3,SYNGR4,PAK6,SLC39A11,NPHP4,ZCCHC2,DENND3,DDIT4,NR3C1,GRB2,SFN,ITGB7,CORO2A,ORAI2,FAM71B,NR1I2,SLC7A6OS,PCYT2,A3GALT2,RSBN1,CRK,CCR4,GMNN,CCR5,SLC1A4,PPP2R5A,ARL4C,ELOVL5,TMEM65,GMEB2,PSEN2,HNRNP…
Supplementary Table 6. Pathways differentially expressed comparing LARA in vitro culture CD4+ T cell memory subsets to the ex vivo cells.
CM : Day14 vs Day0
NAME	NES	P-value	LEADING_edge
HALLMARK_TNFA_SIGNALING_VIA_NFKB	-2.63	0	TNFRSF9,IRF1,RIPK2,SQSTM1,NAMPT,PMEPA1,PLAUR,BTG2,CD80,CXCL2,KLF10,RNF19B,STAT5A,KLF6,PPP1R15A,EIF1,PLK2,CFLAR,TUBB2A,DNAJB4,KYNU,ATF3,RELA,IL23A,LIF,PHLDA1,CDKN1A,PER1,PDLIM5,TRIB1,CLCF1,NFKB1,SLC2A3,TIPARP,IL6ST,PTGS2,BTG3,ZC3H12A,G0S2,SERPINB8,FOSL2,BCL2A1,IER5,IRS2,TNFAIP8,FUT4,EGR1,PDE4B,PTGER4,SGK1,B4GALT1,ABCA1,JUN,DUSP2,DUSP4,TNF,SAT1,TLR2,BTG1,AREG,NR4A3,DUSP5,NR4A2,FOS,DUSP1,PLEK,CD69
HALLMARK_UV_RESPONSE_UP	-1.99	0.0051	IRF1,SQSTM1,E2F5,BTG2,CXCL2,RAB27A,MGAT1,PPP1R2,PARP2,TFRC,ATF3,CLTB,LYN,TUBA4A,DGAT1,DNAJB1,NXF1,TARS,DDX21,IL6ST,CDC5L,SULT1A1,EIF5,BTG3,TMBIM6,WIZ,EIF2S3,APOM,DNAJA1,PRPF3,UROD,BTG1,CNP,FOS
HALLMARK_APOPTOSIS	-2	0.00587	CFLAR,CASP7,IFITM3,ATF3,RELA,HMGB2,MGMT,CDKN1A,FASLG,PDCD4,PPP2R5B,PLCB2,BTG3,CASP9,BCL10,CTNNB1,DNAJA1,TOP2A,EREG,ANXA1,TXNIP,ETF1,JUN,TNF,SAT1,PMAIP1,CD69
HALLMARK_HYPOXIA	-1.62	0.0359	KLF6,PPP1R15A,TPST2,ZNF292,CXCR4,KDELR3,TPD52,ATF3,HK1,LDHC,GCNT2,CDKN1A,NAGK,MT1E,SLC2A3,PDK1,TIPARP,TES,FOSL2,PLIN2,WSB1,IRS2,ANXA2,JUN,SIAH2,BTG1,FOS,DUSP1
HALLMARK_INTERFERON_GAMMA_RESPONSE	-1.68	0.0367	IRF1,RIPK2,SP110,NAMPT,PFKP,HLA-B,ZNFX1,OASL,PSMA3,LYSMD2,ZBP1,IFI27,HLA-DMA,IFIT1,IL18BP,VAMP8,RTP4,IFITM2,HLA-A,PSMB8,CASP7,IFITM3,SLC25A28,CDKN1A,IFI30,ARL4A,NFKB1,PTGS2,IFI44L,STAT4,ST3GAL5,PNP,PDE4B,TXNIP,RAPGEF6,IRF4,FGL2,BTG1,PELI1,CD69
HALLMARK_MYC_TARGETS_V1	-1.62	0.0402	RPS10,SRSF3,SSB,RPL34,RPS6,RPS5,IMPDH2,SET,RRM1,AP3S1,KARS,TUFM,CCT3,HSPD1,CCT2,RPL14,RPLP0,HSP90AB1,RUVBL2,HDGF,TRA2B,SNRPA1,FBL,SNRPG,COPS5,STARD7,ILF2,U2AF1,PSMA4,DHX15,EIF4E,HNRNPC,DDX18,EIF3J,DDX21,PSMD14,RSL1D1,MCM4,NAP1L1,IFRD1,MRPL9,PRDX3,ACP1,EIF3D,PABPC1,EIF4G2,ETF1,TXNL4A,HNRNPA1,PSMC6
HALLMARK_P53_PATHWAY	-1.65	0.0432	RNF19B,VAMP8,NUDT15,PPP1R15A,PLK2,PDGFA,IKBKAP,ATF3,TSPYL2,LIF,NUPR1,CDK5R1,CTSF,CDKN1A,RGS16,IFI30,NOL8,CCNK,CCNG1,SLC3A2,DNTTIP2,TRAF4,LRMP,IER5,ISCU,ABCC5,GPX2,TOB1,TXNIP,FBXW7,S100A10,JUN,SAT1,HIST1H1C,BTG1,FOS
HALLMARK_COMPLEMENT	-1.7	0.0434	FYN,SH2B3,CASP7,KYNU,LYN,RAF1,CDK5R1,CASP10,PPP4C,FCN1,PRDM4,PDP1,USP16,GNG2,S100A9,GMFB,CD36,CASP9,ITGAM,SPOCK2,PIK3CG,PIK3CA,USP15,ZEB1,DUSP5,S100A12,PLEK
HALLMARK_COAGULATION	-1.58	0.0434	PF4,ITGB3,CAPN2,CASP9,ISCU,THBD,ANXA1,MMP9,PLEK
HALLMARK_INFLAMMATORY_RESPONSE	-1.63	0.0439	IL18RAP,TNFRSF9,IRF1,RIPK2,NAMPT,PLAUR,PROK2,BTG2,RHOG,RTP4,KLF6,SLC31A2,P2RX4,IL10,EMP3,RELA,LYN,LIF,RAF1,ITGA5,CDKN1A,RGS16,ITGB3,MSR1,NFKB1,OSMR,SCN1B,RGS1,OSM,CXCR6,C5AR1,PDE4B,PTGER4,EREG,CSF3R,ABCA1,AHR,TLR2,CYBB,CD69
HALLMARK_MITOTIC_SPINDLE	-1.55	0.0448	CLASP1,TUBD1,ARFIP2,PRC1,WASF1,ARHGEF7,CEP57,RICTOR,LATS1,KIFAP3,TUBA4A,KIF3B,PDLIM5,ITSN1,AKAP13,TAOK2,LMNB1,ARHGAP10,BRCA2,KIF20B,EZR,PLEKHG2,CDK5RAP2,TOP2A,MAPRE1,RAPGEF6,PCGF5,DOCK2,CDC42,SPTBN1
HALLMARK_OXIDATIVE_PHOSPHORYLATION	-1.55	0.0473	CASP7,NDUFA4,NDUFS3,SUCLG1,SUCLA2,ABCB7,MRPS15,ATP5C1,ATP6V1D,COX6A1,ACAA2,COX17,HSD17B10,NDUFA6,PDP1,COX4I1,SDHB,ATP5A1,ATP5B,DLD,TIMM17A,ATP1B1,COX6C,ISCA1,SDHD,UQCRH,PRDX3,SUPV3L1,ISCU,PMPCA,NDUFS2,NDUFV2,ATP6V1E1,NDUFA5,SDHA,UQCRC2
TM: Day14 vs Day0
NAME	NES	P-value	LEADING_edge
HALLMARK_TNFA_SIGNALING_VIA_NFKB	-2.92	0	IL6ST,FOSL2,IL1B,G0S2,KDM6B,MAP3K8,SNN,TLR2,TUBB2A,TNFRSF9,ZC3H12A,PER1,IER5,CCL20,TRIB1,KLF10,CFLAR,BCL2A1,SLC2A3,KLF9,PPP1R15A,TIPARP,TRAF1,SGK1,JAG1,IFIT2,AREG,YRDC,RHOB,NR4A3,B4GALT1,JUN,NAMPT,SAT1,IRS2,FOS,BHLHE40,DUSP5,TNF,DUSP4,BTG1,DUSP2,PTGER4,DUSP1,ABCA1,NR4A2,CD69
HALLMARK_HYPOXIA	-2.44	0	GYS1,NEDD4L,ATF3,VLDLR,RORA,KLF6,XPNPEP1,KDM3A,PRDX5,ENO2,TES,FOSL2,CXCR4,HDLBP,SLC6A6,ERRFI1,NAGK,PLIN2,ISG20,SLC2A3,PPP1R15A,PHKG1,TIPARP,ETS1,RBPJ,JUN,SIAH2,HSPA5,IRS2,FOS,BHLHE40,BTG1,DUSP1
HALLMARK_APOPTOSIS	-2.11	0.00333	ATF3,IFNGR1,SQSTM1,CASP7,MGMT,NEDD9,ENO2,SPTAN1,IL1B,CYLD,ETF1,DIABLO,TGFBR3,ISG20,SLC20A1,CFLAR,GNA15,DNAJA1,RHOB,TXNIP,JUN,SAT1,ANXA1,TNF,PMAIP1,CD69
HALLMARK_P53_PATHWAY	-1.97	0.012	PLK2,SLC7A11,HINT1,ADCK3,SESN1,ATF3,TSPYL2,HBEGF,SLC19A2,TRIAP1,TP53,POM121,GNB2L1,PDGFA,NUDT15,IER5,PPP1R15A,S100A10,IP6K2,TGFB1,DNTTIP2,TXNIP,ISCU,TRAF4,JUN,SAT1,RGS16,HIST1H1C,TOB1,FOS,BTG1
HALLMARK_KRAS_SIGNALING_DN	-1.71	0.0276	CD80,KCNN1,TCF7L1,ADCK3,MYO15A,NR6A1,LYPD3,MAST3,IFI44L,ITGB1BP2,MFSD6,CD40LG,SNN,NRIP2,SGK1,IFNG,FAM46C,NR4A2
HALLMARK_ESTROGEN_RESPONSE_EARLY	-1.7	0.028	ABAT,KDM4B,NAV2,RAPGEFL1,NXT1,MYBL1,ELF3,SLC16A1,ESRP2,SLC19A2,CELSR1,IL6ST,DHRS3,SEC14L2,ELOVL5,RAB31,GLA,FASN,KLF10,TIPARP,AREG,B4GALT1,SIAH2,TOB1,FOS,BHLHE40,PMAIP1
HALLMARK_INFLAMMATORY_RESPONSE	-1.72	0.0304	SEMA4D,OSM,TLR2,LYN,TNFRSF9,GPR132,CCL20,PROK2,AXL,CSF3R,GNA15,CYBB,P2RX7,NAMPT,RGS16,RGS1,PTGER4,ABCA1,CD69
HALLMARK_MYC_TARGETS_V2	-1.72	0.0329	PPRC1,IMP4,WDR74,RRP9,GNL3,NOP16,RCL1,HSPE1,DDX18,TFB2M,MPHOSPH10,MCM4,NOP2,SUPV3L1,TCOF1,DUSP2
HALLMARK_INTERFERON_GAMMA_RESPONSE	-1.75	0.0339	EIF2AK2,SLC25A28,BPGM,LATS2,KLRK1,ZNFX1,TNFAIP6,CASP7,PML,GBP6,HERC6,IFI44L,ADAR,OGFR,SAMHD1,HLA-DQA1,FGL2,STAT3,PNPT1,PSMB2,PSMA2,XCL1,ISG20,HLA-B,PSMB8,IFIT2,PTPN1,TXNIP,PNP,NAMPT,HLA-A,PELI1,BTG1,CD69
HALLMARK_COAGULATION	-1.77	0.0356	PLEK,PF4,USP11,MMP9,FYN,DUSP6,THBS1,ISCU,ANXA1,PECAM1
HALLMARK_UV_RESPONSE_UP	-1.79	0.038	CCND3,WIZ,TFRC,RAB27A,PRPF3,ATF3,SQSTM1,PSMC3,EIF5,HSPA2,ENO2,CLTB,APOM,IL6ST,NUPL1,LYN,STIP1,TMBIM6,HNRNPU,DNAJA1,RHOB,DNAJB1,TARS,FOS,BTG1
HALLMARK_ESTROGEN_RESPONSE_LATE	-1.75	0.0383	IL6ST,CDC6,ELOVL5,RAB31,GLA,ISG20,SGK1,AREG,TSPAN13,CPE,SIAH2,COX6C,TOB1,FOS,DUSP2
HALLMARK_MTORC1_SIGNALING	-1.58	0.0516	SLC7A11,CTH,PNO1,VLDLR,SQSTM1,SYTL2,NFKBIB,PSMC6,HSPE1,IFRD1,ACACA,RIT1,TES,PSMD13,PSMC2,CXCR4,ELOVL5,GLA,ETF1,FGL2,MCM2,SLC6A6,MCM4,NUFIP1,STIP1,ARPC5L,SLC2A3,RPA1,PPP1R15A,HSPA9,SLA,PNP,NAMPT,HSPA5,BHLHE40,IDI1
EM: Day14 vs Day0
NAME	NES	P-value	LEADING_edge
HALLMARK_TNFA_SIGNALING_VIA_NFKB	-2.99	0	CCL4,BHLHE40,SLC2A3,BCL3,PPP1R15A,MAP2K3,MAFF,IL6ST,CDKN1A,IL1B,REL,CCL20,JUNB,CD80,KLF9,PTPRE,ZC3H12A,IFIT2,NFIL3,IER5,NFE2L2,MAP3K8,DRAM1,KDM6B,MCL1,EDN1,CCNL1,GPR183,SGK1,TNFAIP3,NAMPT,EIF1,SNN,G0S2,BCL6,ATP2B1,CEBPD,PLAUR,PTGS2,SERPINB8,GEM,NFKB1,TRIB1,PDLIM5,TNIP1,TNF,JUN,FOSL2,YRDC,LITAF,ABCA1,TLR2,SOD2,PTGER4,SAT1,DUSP4,IRS2,DUSP1,DUSP5,AREG,NR4A3,DUSP2,PLEK,BTG1,FOS,CD69,NR4A2
HALLMARK_UV_RESPONSE_DN	1.79	0.0241	SERPINE1,HAS2,ATP2B4,IRS1,GJA1,DBP,MAP1B,NOTCH2,BMPR1A,MET,VLDLR,COL1A2,FHL2,PRKAR2B,PRKCA,IGFBP5,ACVR2A,LAMC1,SYNE1,DLG1,SPOP,RXRA,PHF3,NEK7,ATRX,ATP2C1,RBPMS,GRK5,MRPS31,TGFBR2,TGFBR3,KALRN
HALLMARK_APOPTOSIS	-1.73	0.0474	EREG,PRF1,BTG3,SLC20A1,PDCD4,DNM1L,ERBB2,PPP2R5B,BMF,CASP9,CDKN1A,WEE1,IL1B,BNIP3L,BCL2L1,ROCK1,CTH,MADD,PPP3R1,MCL1,DNAJC3,GNA15,CYLD,BCL2L10,DNAJA1,ETF1,TNF,JUN,TXNIP,ANXA1,SOD2,SAT1,PMAIP1,CD69
HALLMARK_MYC_TARGETS_V1	-1.74	0.0537	SYNCRIP,CCT5,PSMA1,DHX15,PGK1,HDGF,COX5A,MCM4,CCT2,SRPK1,EEF1B2,GNB2L1,RFC4,HNRNPA2B1,PTGES3,FBL,NAP1L1,PSMD1,EIF3J,XRCC6,ILF2,PSMD7,PABPC4,LDHA,HNRNPA1,SRSF3,PSMA6,RPS6,YWHAQ,STARD7,PSMC4,ETF1,MAD2L1,PSMD14,SRSF7,AP3S1,SLC25A3,EIF3D,PSMC6,IFRD1,HNRNPC,PABPC1
