# Supplementary material for: Differentiation into an Effector Memory Phenotype Potentiates HIV-1 Latency Reversal in CD4+ T Cells
Source: J Virol. 2019 Nov 26;93(24):e00969-19. doi: 10.1128/JVI.00969-19 (PMC6880164; doi:10.1128/JVI.00969-19)
Supplement: Supplemental file 7 [file JVI.00969-19-sd006.xlsx]

## Sheet: Supplementary Table 6
Supplementary Table 6. Pathways differentially expressed comparing LARA in vitro culture CD4+ T cell memory subsets to the ex vivo cells.
CM : Day14 vs Day0
NAME	NES	P-value	LEADING_edge
HALLMARK_TNFA_SIGNALING_VIA_NFKB	-2.63	0	TNFRSF9,IRF1,RIPK2,SQSTM1,NAMPT,PMEPA1,PLAUR,BTG2,CD80,CXCL2,KLF10,RNF19B,STAT5A,KLF6,PPP1R15A,EIF1,PLK2,CFLAR,TUBB2A,DNAJB4,KYNU,ATF3,RELA,IL23A,LIF,PHLDA1,CDKN1A,PER1,PDLIM5,TRIB1,CLCF1,NFKB1,SLC2A3,TIPARP,IL6ST,PTGS2,BTG3,ZC3H12A,G0S2,SERPINB8,FOSL2,BCL2A1,IER5,IRS2,TNFAIP8,FUT4,EGR1,PDE4B,PTGER4,SGK1,B4GALT1,ABCA1,JUN,DUSP2,DUSP4,TNF,SAT1,TLR2,BTG1,AREG,NR4A3,DUSP5,NR4A2,FOS,DUSP1,PLEK,CD69
HALLMARK_UV_RESPONSE_UP	-1.99	0.0051	IRF1,SQSTM1,E2F5,BTG2,CXCL2,RAB27A,MGAT1,PPP1R2,PARP2,TFRC,ATF3,CLTB,LYN,TUBA4A,DGAT1,DNAJB1,NXF1,TARS,DDX21,IL6ST,CDC5L,SULT1A1,EIF5,BTG3,TMBIM6,WIZ,EIF2S3,APOM,DNAJA1,PRPF3,UROD,BTG1,CNP,FOS
HALLMARK_APOPTOSIS	-2	0.00587	CFLAR,CASP7,IFITM3,ATF3,RELA,HMGB2,MGMT,CDKN1A,FASLG,PDCD4,PPP2R5B,PLCB2,BTG3,CASP9,BCL10,CTNNB1,DNAJA1,TOP2A,EREG,ANXA1,TXNIP,ETF1,JUN,TNF,SAT1,PMAIP1,CD69
HALLMARK_HYPOXIA	-1.62	0.0359	KLF6,PPP1R15A,TPST2,ZNF292,CXCR4,KDELR3,TPD52,ATF3,HK1,LDHC,GCNT2,CDKN1A,NAGK,MT1E,SLC2A3,PDK1,TIPARP,TES,FOSL2,PLIN2,WSB1,IRS2,ANXA2,JUN,SIAH2,BTG1,FOS,DUSP1
HALLMARK_INTERFERON_GAMMA_RESPONSE	-1.68	0.0367	IRF1,RIPK2,SP110,NAMPT,PFKP,HLA-B,ZNFX1,OASL,PSMA3,LYSMD2,ZBP1,IFI27,HLA-DMA,IFIT1,IL18BP,VAMP8,RTP4,IFITM2,HLA-A,PSMB8,CASP7,IFITM3,SLC25A28,CDKN1A,IFI30,ARL4A,NFKB1,PTGS2,IFI44L,STAT4,ST3GAL5,PNP,PDE4B,TXNIP,RAPGEF6,IRF4,FGL2,BTG1,PELI1,CD69
HALLMARK_MYC_TARGETS_V1	-1.62	0.0402	RPS10,SRSF3,SSB,RPL34,RPS6,RPS5,IMPDH2,SET,RRM1,AP3S1,KARS,TUFM,CCT3,HSPD1,CCT2,RPL14,RPLP0,HSP90AB1,RUVBL2,HDGF,TRA2B,SNRPA1,FBL,SNRPG,COPS5,STARD7,ILF2,U2AF1,PSMA4,DHX15,EIF4E,HNRNPC,DDX18,EIF3J,DDX21,PSMD14,RSL1D1,MCM4,NAP1L1,IFRD1,MRPL9,PRDX3,ACP1,EIF3D,PABPC1,EIF4G2,ETF1,TXNL4A,HNRNPA1,PSMC6
HALLMARK_P53_PATHWAY	-1.65	0.0432	RNF19B,VAMP8,NUDT15,PPP1R15A,PLK2,PDGFA,IKBKAP,ATF3,TSPYL2,LIF,NUPR1,CDK5R1,CTSF,CDKN1A,RGS16,IFI30,NOL8,CCNK,CCNG1,SLC3A2,DNTTIP2,TRAF4,LRMP,IER5,ISCU,ABCC5,GPX2,TOB1,TXNIP,FBXW7,S100A10,JUN,SAT1,HIST1H1C,BTG1,FOS
HALLMARK_COMPLEMENT	-1.7	0.0434	FYN,SH2B3,CASP7,KYNU,LYN,RAF1,CDK5R1,CASP10,PPP4C,FCN1,PRDM4,PDP1,USP16,GNG2,S100A9,GMFB,CD36,CASP9,ITGAM,SPOCK2,PIK3CG,PIK3CA,USP15,ZEB1,DUSP5,S100A12,PLEK
HALLMARK_COAGULATION	-1.58	0.0434	PF4,ITGB3,CAPN2,CASP9,ISCU,THBD,ANXA1,MMP9,PLEK
HALLMARK_INFLAMMATORY_RESPONSE	-1.63	0.0439	IL18RAP,TNFRSF9,IRF1,RIPK2,NAMPT,PLAUR,PROK2,BTG2,RHOG,RTP4,KLF6,SLC31A2,P2RX4,IL10,EMP3,RELA,LYN,LIF,RAF1,ITGA5,CDKN1A,RGS16,ITGB3,MSR1,NFKB1,OSMR,SCN1B,RGS1,OSM,CXCR6,C5AR1,PDE4B,PTGER4,EREG,CSF3R,ABCA1,AHR,TLR2,CYBB,CD69
HALLMARK_MITOTIC_SPINDLE	-1.55	0.0448	CLASP1,TUBD1,ARFIP2,PRC1,WASF1,ARHGEF7,CEP57,RICTOR,LATS1,KIFAP3,TUBA4A,KIF3B,PDLIM5,ITSN1,AKAP13,TAOK2,LMNB1,ARHGAP10,BRCA2,KIF20B,EZR,PLEKHG2,CDK5RAP2,TOP2A,MAPRE1,RAPGEF6,PCGF5,DOCK2,CDC42,SPTBN1
HALLMARK_OXIDATIVE_PHOSPHORYLATION	-1.55	0.0473	CASP7,NDUFA4,NDUFS3,SUCLG1,SUCLA2,ABCB7,MRPS15,ATP5C1,ATP6V1D,COX6A1,ACAA2,COX17,HSD17B10,NDUFA6,PDP1,COX4I1,SDHB,ATP5A1,ATP5B,DLD,TIMM17A,ATP1B1,COX6C,ISCA1,SDHD,UQCRH,PRDX3,SUPV3L1,ISCU,PMPCA,NDUFS2,NDUFV2,ATP6V1E1,NDUFA5,SDHA,UQCRC2
TM: Day14 vs Day0
NAME	NES	P-value	LEADING_edge
HALLMARK_TNFA_SIGNALING_VIA_NFKB	-2.92	0	IL6ST,FOSL2,IL1B,G0S2,KDM6B,MAP3K8,SNN,TLR2,TUBB2A,TNFRSF9,ZC3H12A,PER1,IER5,CCL20,TRIB1,KLF10,CFLAR,BCL2A1,SLC2A3,KLF9,PPP1R15A,TIPARP,TRAF1,SGK1,JAG1,IFIT2,AREG,YRDC,RHOB,NR4A3,B4GALT1,JUN,NAMPT,SAT1,IRS2,FOS,BHLHE40,DUSP5,TNF,DUSP4,BTG1,DUSP2,PTGER4,DUSP1,ABCA1,NR4A2,CD69
HALLMARK_HYPOXIA	-2.44	0	GYS1,NEDD4L,ATF3,VLDLR,RORA,KLF6,XPNPEP1,KDM3A,PRDX5,ENO2,TES,FOSL2,CXCR4,HDLBP,SLC6A6,ERRFI1,NAGK,PLIN2,ISG20,SLC2A3,PPP1R15A,PHKG1,TIPARP,ETS1,RBPJ,JUN,SIAH2,HSPA5,IRS2,FOS,BHLHE40,BTG1,DUSP1
HALLMARK_APOPTOSIS	-2.11	0.00333	ATF3,IFNGR1,SQSTM1,CASP7,MGMT,NEDD9,ENO2,SPTAN1,IL1B,CYLD,ETF1,DIABLO,TGFBR3,ISG20,SLC20A1,CFLAR,GNA15,DNAJA1,RHOB,TXNIP,JUN,SAT1,ANXA1,TNF,PMAIP1,CD69
HALLMARK_P53_PATHWAY	-1.97	0.012	PLK2,SLC7A11,HINT1,ADCK3,SESN1,ATF3,TSPYL2,HBEGF,SLC19A2,TRIAP1,TP53,POM121,GNB2L1,PDGFA,NUDT15,IER5,PPP1R15A,S100A10,IP6K2,TGFB1,DNTTIP2,TXNIP,ISCU,TRAF4,JUN,SAT1,RGS16,HIST1H1C,TOB1,FOS,BTG1
HALLMARK_KRAS_SIGNALING_DN	-1.71	0.0276	CD80,KCNN1,TCF7L1,ADCK3,MYO15A,NR6A1,LYPD3,MAST3,IFI44L,ITGB1BP2,MFSD6,CD40LG,SNN,NRIP2,SGK1,IFNG,FAM46C,NR4A2
HALLMARK_ESTROGEN_RESPONSE_EARLY	-1.7	0.028	ABAT,KDM4B,NAV2,RAPGEFL1,NXT1,MYBL1,ELF3,SLC16A1,ESRP2,SLC19A2,CELSR1,IL6ST,DHRS3,SEC14L2,ELOVL5,RAB31,GLA,FASN,KLF10,TIPARP,AREG,B4GALT1,SIAH2,TOB1,FOS,BHLHE40,PMAIP1
HALLMARK_INFLAMMATORY_RESPONSE	-1.72	0.0304	SEMA4D,OSM,TLR2,LYN,TNFRSF9,GPR132,CCL20,PROK2,AXL,CSF3R,GNA15,CYBB,P2RX7,NAMPT,RGS16,RGS1,PTGER4,ABCA1,CD69
HALLMARK_MYC_TARGETS_V2	-1.72	0.0329	PPRC1,IMP4,WDR74,RRP9,GNL3,NOP16,RCL1,HSPE1,DDX18,TFB2M,MPHOSPH10,MCM4,NOP2,SUPV3L1,TCOF1,DUSP2
HALLMARK_INTERFERON_GAMMA_RESPONSE	-1.75	0.0339	EIF2AK2,SLC25A28,BPGM,LATS2,KLRK1,ZNFX1,TNFAIP6,CASP7,PML,GBP6,HERC6,IFI44L,ADAR,OGFR,SAMHD1,HLA-DQA1,FGL2,STAT3,PNPT1,PSMB2,PSMA2,XCL1,ISG20,HLA-B,PSMB8,IFIT2,PTPN1,TXNIP,PNP,NAMPT,HLA-A,PELI1,BTG1,CD69
HALLMARK_COAGULATION	-1.77	0.0356	PLEK,PF4,USP11,MMP9,FYN,DUSP6,THBS1,ISCU,ANXA1,PECAM1
HALLMARK_UV_RESPONSE_UP	-1.79	0.038	CCND3,WIZ,TFRC,RAB27A,PRPF3,ATF3,SQSTM1,PSMC3,EIF5,HSPA2,ENO2,CLTB,APOM,IL6ST,NUPL1,LYN,STIP1,TMBIM6,HNRNPU,DNAJA1,RHOB,DNAJB1,TARS,FOS,BTG1
HALLMARK_ESTROGEN_RESPONSE_LATE	-1.75	0.0383	IL6ST,CDC6,ELOVL5,RAB31,GLA,ISG20,SGK1,AREG,TSPAN13,CPE,SIAH2,COX6C,TOB1,FOS,DUSP2
HALLMARK_MTORC1_SIGNALING	-1.58	0.0516	SLC7A11,CTH,PNO1,VLDLR,SQSTM1,SYTL2,NFKBIB,PSMC6,HSPE1,IFRD1,ACACA,RIT1,TES,PSMD13,PSMC2,CXCR4,ELOVL5,GLA,ETF1,FGL2,MCM2,SLC6A6,MCM4,NUFIP1,STIP1,ARPC5L,SLC2A3,RPA1,PPP1R15A,HSPA9,SLA,PNP,NAMPT,HSPA5,BHLHE40,IDI1
EM: Day14 vs Day0
NAME	NES	P-value	LEADING_edge
HALLMARK_TNFA_SIGNALING_VIA_NFKB	-2.99	0	CCL4,BHLHE40,SLC2A3,BCL3,PPP1R15A,MAP2K3,MAFF,IL6ST,CDKN1A,IL1B,REL,CCL20,JUNB,CD80,KLF9,PTPRE,ZC3H12A,IFIT2,NFIL3,IER5,NFE2L2,MAP3K8,DRAM1,KDM6B,MCL1,EDN1,CCNL1,GPR183,SGK1,TNFAIP3,NAMPT,EIF1,SNN,G0S2,BCL6,ATP2B1,CEBPD,PLAUR,PTGS2,SERPINB8,GEM,NFKB1,TRIB1,PDLIM5,TNIP1,TNF,JUN,FOSL2,YRDC,LITAF,ABCA1,TLR2,SOD2,PTGER4,SAT1,DUSP4,IRS2,DUSP1,DUSP5,AREG,NR4A3,DUSP2,PLEK,BTG1,FOS,CD69,NR4A2
HALLMARK_UV_RESPONSE_DN	1.79	0.0241	SERPINE1,HAS2,ATP2B4,IRS1,GJA1,DBP,MAP1B,NOTCH2,BMPR1A,MET,VLDLR,COL1A2,FHL2,PRKAR2B,PRKCA,IGFBP5,ACVR2A,LAMC1,SYNE1,DLG1,SPOP,RXRA,PHF3,NEK7,ATRX,ATP2C1,RBPMS,GRK5,MRPS31,TGFBR2,TGFBR3,KALRN
HALLMARK_APOPTOSIS	-1.73	0.0474	EREG,PRF1,BTG3,SLC20A1,PDCD4,DNM1L,ERBB2,PPP2R5B,BMF,CASP9,CDKN1A,WEE1,IL1B,BNIP3L,BCL2L1,ROCK1,CTH,MADD,PPP3R1,MCL1,DNAJC3,GNA15,CYLD,BCL2L10,DNAJA1,ETF1,TNF,JUN,TXNIP,ANXA1,SOD2,SAT1,PMAIP1,CD69
HALLMARK_MYC_TARGETS_V1	-1.74	0.0537	SYNCRIP,CCT5,PSMA1,DHX15,PGK1,HDGF,COX5A,MCM4,CCT2,SRPK1,EEF1B2,GNB2L1,RFC4,HNRNPA2B1,PTGES3,FBL,NAP1L1,PSMD1,EIF3J,XRCC6,ILF2,PSMD7,PABPC4,LDHA,HNRNPA1,SRSF3,PSMA6,RPS6,YWHAQ,STARD7,PSMC4,ETF1,MAD2L1,PSMD14,SRSF7,AP3S1,SLC25A3,EIF3D,PSMC6,IFRD1,HNRNPC,PABPC1
